# Supplementary material for: No evidence for accumulation of deleterious mutations and fitness degradation in clonal fish hybrids: Abandoning sex without regrets
Source: Mol Ecol. 2020 Aug 4;29(16):3038–55. doi: 10.1111/mec.15539 (PMC7540418; doi:10.1111/mec.15539)
Supplement: Supplementary file 2 — Table S1 [file MEC-29-3038-s002.xls]

## Sheet: PhyML
Supplement 1: Smart Model Selection (SMS)
Model	Decoration	K	Llk	AIC	BIC
GTR	+G	104	-20321.4	40850.9	41609.7
GTR	+G+I	105	-20321.5	40852.9	41619.1
TN93	+G	101	-20343.3	40888.5	41625.5
GTR		103	-20415.5	41037.1	41788.6
GTR	+I	104	-20415.5	41039.1	41798
