# Supplementary material for: No evidence for accumulation of deleterious mutations and fitness degradation in clonal fish hybrids: Abandoning sex without regrets
Source: Mol Ecol. 2020 Aug 4;29(16):3038–55. doi: 10.1111/mec.15539 (PMC7540418; doi:10.1111/mec.15539)
Supplement: Supplementary file 3 — Data S1 [file MEC-29-3038-s003.tsv]

locus	position	biotype	Ns	Nn	ances	var1	var2	aa1	aa2
lom300tf_c02231	867	TT	1	0	0	0.928571428571429	0.071428571428571	D	D
lom300tf_c02231	185	EE	0	1	0.916666666666667	0.083333333333333	0	S	I
lom300tf_c02231	189	EE	0	1	0.9375	0.0625	0	R	S
lom300tf_c02231	192	EE	1	0	0.9375	0.0625	0	R	R
lom300tf_c02231	201	EE	1	0	0.083333333333333	0.5	0	P	P
lom300tf_c02231	201	EE	1	0	0.083333333333333	0.416666666666667	0	P	P
lom300tf_c02231	201	EE	1	0	0	0.5	0.416666666666667	P	P
lom300tf_c02231	312	EE	1	0	0.083333333333333	0.916666666666667	0	A	A
lom300tf_c02231	360	EE	1	0	0.166666666666667	0.833333333333333	0	R	R
lom300tf_c02231	491	EE	0	1	0.916666666666667	0.083333333333333	0	D	G
lom300tf_c02231	867	EE	1	0	0	0.5	0.5	D	D
lom300tf_c02231	1185	EE	1	0	0.625	0.375	0	N	N
lom300tf_c02231	1251	EE	1	0	0.428571428571429	0.571428571428571	0	S	S
lom300tf_c02231	149	NN	0	1	0.75	0.25	0	S	I
lom300tf_c02231	156	NN	0	1	0.5	0.5	0	D	E
lom300tf_c02231	473	NN	0	1	0.875	0.125	0	N	S
lom300tf_c02231	1080	NN	1	0	0.875	0.125	0	R	R
lom300tf_c02231	156	E-T	0	1	0.1	0.9	0	D	E
lom300tf_c02231	456	E-T	1	0	0.411764705882353	0.588235294117647	0	K	K
lom300tf_c02231	513	E-T	1	0	0.307692307692308	0.692307692307692	0	L	L
lom300tf_c02231	741	E-T	1	0	0.444444444444444	0.555555555555556	0	D	D
lom300tf_c02231	1126	E-T	1	0	0.444444444444444	0.555555555555556	0	R	R
lom300tf_c02231	456	E-N	1	0	0.636363636363636	0.363636363636364	0	K	K
lom300tf_c02231	513	E-N	1	0	0.5	0.5	0	L	L
lom300tf_c02231	741	E-N	1	0	0.727272727272727	0.272727272727273	0	D	D
lom300tf_c02231	1126	E-N	1	0	0.666666666666667	0.333333333333333	0	R	R
lom300tf_i00874	37	TT	0	1	0	0.944444444444444	0.055555555555556	T	P
lom300tf_i00874	40	TT	0	1	0.555555555555556	0.444444444444444	0	I	V
lom300tf_i00874	170	TT	0	1	0.5	0.5	0	A	V
lom300tf_i00874	184	TT	0	1	0	0.95	0.05	I	V
lom300tf_i00874	516	TT	1	0	0.888888888888889	0.111111111111111	0	I	I
lom300tf_i00874	618	TT	1	0	0	0.083333333333333	0.916666666666667	I	I
lom300tf_i00874	723	TT	1	0	0.55	0.45	0	T	T
lom300tf_i00874	958	TT	0	1	0.666666666666667	0.333333333333333	0	N	D
lom300tf_i00874	1149	TT	1	0	0.5	0.5	0	V	V
lom300tf_i00874	1193	TT	0	1	0.5	0.5	0	K	R
lom300tf_i00874	37	EE	0	1	0	0.9	0.1	T	P
lom300tf_i00874	184	EE	0	1	0	0.785714285714286	0.214285714285714	I	V
lom300tf_i00874	195	EE	1	0	0.9	0.1	0	H	H
lom300tf_i00874	618	EE	1	0	0	0.125	0.875	I	I
lom300tf_i00874	40	NN	0	1	0.5	0.5	0	I	V
lom300tf_i00874	86	NN	0	1	0.875	0.125	0	H	R
lom300tf_i00874	326	NN	0	1	0.875	0.125	0	A	V
lom300tf_i00874	516	NN	1	0	0.875	0.125	0	I	I
lom300tf_i00874	574	NN	0	1	0.875	0.125	0	P	A
lom300tf_i00874	618	NN	1	0	0	0.166666666666667	0.833333333333333	I	I
lom300tf_i00874	723	NN	1	0	0.5	0.5	0	T	T
lom300tf_i00874	924	NN	1	0	0.875	0.125	0	G	G
lom300tf_i00874	958	NN	0	1	0.25	0.75	0	N	D
lom300tf_i00874	965	NN	0	1	0.875	0.125	0	K	T
lom300tf_i00874	1149	NN	1	0	0.5	0.5	0	V	V
lom300tf_i00874	1193	NN	0	1	0.5	0.5	0	K	R
lom300tf_i01174	1	TT	0	1	0.7	0.3	0	T	A
lom300tf_i01174	33	TT	1	0	0.7	0.3	0	F	F
lom300tf_i01174	67	TT	0	1	0.7	0.3	0	V	F
lom300tf_i01174	984	TT	1	0	0.833333333333333	0.166666666666667	0	R	R
lom300tf_i01174	161	EE	0	1	0.75	0.25	0	T	R
lom300tf_i01174	166	EE	0	1	0.8125	0.1875	0	T	S
lom300tf_i01174	195	EE	1	0	0.75	0.25	0	Q	Q
lom300tf_i01174	273	EE	1	0	0.428571428571429	0.571428571428571	0	S	S
lom300tf_i01174	357	EE	1	0	0.928571428571429	0.071428571428571	0	D	D
lom300tf_i01174	385	EE	0	1	0.875	0.125	0	P	S
lom300tf_i01174	429	EE	1	0	0.3125	0.6875	0	C	C
lom300tf_i01174	613	EE	0	1	0	0.916666666666667	0.083333333333333	L	V
lom300tf_i01174	935	EE	0	1	0.916666666666667	0.083333333333333	0	A	G
lom300tf_i01174	937	EE	0	1	0.9375	0.0625	0	M	V
lom300tf_i01174	1	NN	0	1	0.875	0.125	0	T	A
lom300tf_i01174	33	NN	1	0	0.875	0.125	0	F	F
lom300tf_i01174	36	NN	1	0	0.75	0.25	0	P	P
lom300tf_i01174	67	NN	0	1	0.875	0.125	0	V	F
lom300tf_i01174	71	NN	0	1	0.75	0.25	0	E	V
lom300tf_i01174	144	NN	1	0	0.875	0.125	0	T	T
lom300tf_i01174	157	NN	0	1	0.875	0.125	0	V	L
lom300tf_i01174	166	NN	0	1	0	0.75	0.25	T	A
lom300tf_i01174	984	NN	1	0	0.875	0.125	0	R	R
lom300tf_i01174	70	E-T	0	1	0.444444444444444	0.555555555555556	0	V	L
lom300tf_i01174	792	E-T	1	0	0.461538461538462	0.538461538461538	0	T	T
lom300tf_i01174	70	E-N	0	1	0.666666666666667	0.333333333333333	0	V	L
lom300tf_i01174	792	E-N	1	0	0.666666666666667	0.333333333333333	0	T	T
lom300tf_i01780	294	TT	0	1	0.9	0.1	0	M	I
lom300tf_i01780	745	TT	0	1	0	0.333333333333333	0.666666666666667	M	L
lom300tf_i01780	783	TT	1	0	0.85	0.15	0	D	D
lom300tf_i01780	853	TT	0	1	0.2	0.8	0	R	C
lom300tf_i01780	1062	TT	1	0	0.111111111111111	0.888888888888889	0	R	R
lom300tf_i01780	1176	TT	1	0	0.5625	0.4375	0	A	A
lom300tf_i01780	1457	TT	0	1	0.95	0.05	0	A	V
lom300tf_i01780	190	EE	0	1	0.375	0.625	0	T	A
lom300tf_i01780	307	EE	1	0	0.375	0.625	0	L	L
lom300tf_i01780	579	EE	1	0	0.9	0.1	0	Q	Q
lom300tf_i01780	582	EE	1	0	0.916666666666667	0.083333333333333	0	V	V
lom300tf_i01780	584	EE	0	1	0.916666666666667	0.083333333333333	0	S	I
lom300tf_i01780	589	EE	0	1	0.928571428571429	0.071428571428571	0	I	L
lom300tf_i01780	594	EE	0	1	0.928571428571429	0.071428571428571	0	D	E
lom300tf_i01780	672	EE	1	0	0.8125	0.1875	0	L	L
lom300tf_i01780	745	EE	0	1	0	0.2	0.8	M	L
lom300tf_i01780	853	NN	0	1	0.625	0.375	0	R	C
lom300tf_i01780	1056	NN	1	0	0.875	0.125	0	A	A
lom300tf_i01780	1062	NN	1	0	0.5	0.5	0	R	R
lom300tf_i01780	1176	NN	1	0	0.5	0.5	0	A	A
lom300tf_i01780	1188	NN	1	0	0.125	0.875	0	F	F
lom300tf_i01780	1272	NN	1	0	0.166666666666667	0.833333333333333	0	A	A
lom300tf_i01780	1287	NN	1	0	0.125	0.875	0	G	G
lom300tf_i01780	1478	NN	0	1	0.125	0.875	0	D	G
lom300tf_i01780	151	E-T	0	1	0.181818181818182	0.818181818181818	0	N	H
lom300tf_i01780	444	E-T	1	0	0.666666666666667	0.333333333333333	0	A	A
lom300tf_i01780	1078	E-T	0	1	0.4	0.6	0	I	V
lom300tf_i01780	1188	E-T	1	0	0.470588235294118	0.529411764705882	0	F	F
lom300tf_i01780	1272	E-T	1	0	0.444444444444444	0.555555555555556	0	A	A
lom300tf_i01780	1287	E-T	1	0	0.444444444444444	0.555555555555556	0	G	G
lom300tf_i01780	1368	E-T	1	0	0.444444444444444	0.555555555555556	0	I	I
lom300tf_i01780	1478	E-T	0	1	0.444444444444444	0.555555555555556	0	D	G
lom300tf_i01780	151	E-N	0	1	0.333333333333333	0.666666666666667	0	N	H
lom300tf_i01780	444	E-N	1	0	0.8	0.2	0	A	A
lom300tf_i01780	1078	E-N	0	1	0.6	0.4	0	I	V
lom300tf_i01780	1368	E-N	1	0	0.666666666666667	0.333333333333333	0	I	I
lom300tf_i01830	314	TT	0	1	0.944444444444444	0.055555555555556	0	H	R
lom300tf_i01830	319	TT	0	1	0.1	0.9	0	Q	E
lom300tf_i01830	367	TT	0	1	0.944444444444444	0.055555555555556	0	K	Q
lom300tf_i01830	14	EE	0	1	0.9	0.1	0	Q	R
lom300tf_i01830	149	EE	0	1	0.9	0.1	0	H	P
lom300tf_i01830	177	EE	1	0	0.083333333333333	0.916666666666667	0	P	P
lom300tf_i01830	207	EE	1	0	0.75	0.25	0	S	S
lom300tf_i01830	177	NN	1	0	0	0.875	0.125	P	P
lom300tf_i01830	319	E-N	0	1	0.5	0.5	0	Q	E
lom300tf_i01855	364	TT	1	0	0.95	0.05	0	L	L
lom300tf_i01855	467	TT	0	1	0.35	0.65	0	K	I
lom300tf_i01855	567	TT	1	0	0	0.625	0.375	Y	Y
lom300tf_i01855	627	TT	1	0	0.35	0.65	0	P	P
lom300tf_i01855	699	TT	1	0	0.65	0.35	0	I	I
lom300tf_i01855	861	TT	1	0	0.857142857142857	0.142857142857143	0	C	C
lom300tf_i01855	204	EE	1	0	0.9375	0.0625	0	R	R
lom300tf_i01855	567	EE	1	0	0	0.9375	0.0625	Y	Y
lom300tf_i01855	588	EE	1	0	0.25	0.75	0	Q	Q
lom300tf_i01855	723	EE	1	0	0.75	0.25	0	S	S
lom300tf_i01855	991	EE	0	1	0.6875	0.3125	0	H	Y
lom300tf_i01855	1479	EE	1	0	0.625	0.375	0	L	L
lom300tf_i01855	194	NN	0	1	0.75	0.25	0	N	S
lom300tf_i01855	467	NN	0	1	0.75	0.25	0	K	I
lom300tf_i01855	567	NN	1	0	0	0.5	0.5	Y	Y
lom300tf_i01855	627	NN	1	0	0.625	0.375	0	P	P
lom300tf_i01855	699	NN	1	0	0.5	0.5	0	I	I
lom300tf_i01855	234	E-T	1	0	0.444444444444444	0.555555555555556	0	P	P
lom300tf_i01855	234	E-N	1	0	0.666666666666667	0.333333333333333	0	P	P
lom300tf_i01953	29	TT	0	1	0.571428571428571	0.428571428571429	0	*	L
lom300tf_i01953	97	TT	0	1	0.45	0.55	0	L	F
lom300tf_i01953	104	TT	0	1	0	0.55	0.45	Y	F
lom300tf_i01953	125	TT	0	1	0.55	0.45	0	T	S
lom300tf_i01953	241	TT	0	1	0.5	0.5	0	H	Y
lom300tf_i01953	248	TT	0	1	0.944444444444444	0.055555555555556	0	S	C
lom300tf_i01953	273	TT	1	0	0.5	0.5	0	P	P
lom300tf_i01953	333	TT	1	0	0.5	0.5	0	S	S
lom300tf_i01953	360	TT	1	0	0.45	0.55	0	T	T
lom300tf_i01953	576	TT	1	0	0.5	0.5	0	F	F
lom300tf_i01953	630	TT	1	0	0.5	0.5	0	S	S
lom300tf_i01953	666	TT	1	0	0.5	0.5	0	Y	Y
lom300tf_i01953	703	TT	0	1	0	0.95	0.05	L	V
lom300tf_i01953	735	TT	1	0	0.5	0.5	0	F	F
lom300tf_i01953	752	TT	0	1	0	0.5	0.5	H	R
lom300tf_i01953	765	TT	1	0	0.95	0.05	0	N	N
lom300tf_i01953	816	TT	0	1	0	0.5	0.5	K	N
lom300tf_i01953	830	TT	0	1	0.5	0.5	0	P	L
lom300tf_i01953	46	EE	0	1	0.625	0.375	0	Q	E
lom300tf_i01953	62	EE	0	1	0.8125	0.1875	0	T	I
lom300tf_i01953	65	EE	0	1	0.9375	0.0625	0	D	G
lom300tf_i01953	104	EE	0	1	0	0.5	0.5	Y	F
lom300tf_i01953	118	EE	0	1	0.1875	0.8125	0	S	G
lom300tf_i01953	247	EE	0	1	0.875	0.125	0	P	S
lom300tf_i01953	270	EE	1	0	0.5	0.5	0	G	G
lom300tf_i01953	321	EE	1	0	0.625	0.375	0	L	L
lom300tf_i01953	649	EE	0	1	0.9375	0.0625	0	M	L
lom300tf_i01953	703	EE	0	1	0	0.9375	0.0625	L	V
lom300tf_i01953	752	EE	0	1	0	0.4375	0.5625	H	R
lom300tf_i01953	799	EE	1	0	0.9375	0.0625	0	L	L
lom300tf_i01953	816	EE	0	1	0	0.5	0.5	K	N
lom300tf_i01953	843	EE	0	1	0.9375	0.0625	0	E	D
lom300tf_i01953	29	NN	0	1	0.625	0.375	0	*	L
lom300tf_i01953	49	NN	1	0	0.625	0.375	0	L	L
lom300tf_i01953	97	NN	0	1	0.5	0.5	0	L	F
lom300tf_i01953	104	NN	0	1	0	0.5	0.5	Y	F
lom300tf_i01953	125	NN	0	1	0.375	0.625	0	T	S
lom300tf_i01953	273	NN	1	0	0.625	0.375	0	P	P
lom300tf_i01953	321	NN	1	0	0	0.625	0.375	L	L
lom300tf_i01953	333	NN	1	0	0.625	0.375	0	S	S
lom300tf_i01953	354	NN	1	0	0.875	0.125	0	D	D
lom300tf_i01953	360	NN	1	0	0.666666666666667	0.333333333333333	0	T	T
lom300tf_i01953	576	NN	1	0	0.5	0.5	0	F	F
lom300tf_i01953	630	NN	1	0	0.625	0.375	0	S	S
lom300tf_i01953	631	NN	0	1	0.625	0.375	0	N	D
lom300tf_i01953	637	NN	0	1	0.875	0.125	0	R	C
lom300tf_i01953	666	NN	1	0	0.625	0.375	0	Y	Y
lom300tf_i01953	703	NN	0	1	0	0.875	0.125	L	V
lom300tf_i01953	735	NN	1	0	0.625	0.375	0	F	F
lom300tf_i01953	752	NN	0	1	0	0.5	0.5	H	R
lom300tf_i01953	765	NN	1	0	0.75	0.25	0	N	N
lom300tf_i01953	816	NN	0	1	0	0.5	0.5	K	N
lom300tf_i01953	830	NN	0	1	0.5	0.5	0	P	L
lom300tf_i01953	218	E-N	0	1	0.857142857142857	0.142857142857143	0	T	S
lom300tf_i02015	308	TT	0	1	0.916666666666667	0.083333333333333	0	T	S
lom300tf_i02015	311	TT	0	1	0.9	0.1	0	T	I
lom300tf_i02015	313	TT	1	0	0.9375	0.0625	0	L	L
lom300tf_i02015	606	TT	1	0	0.833333333333333	0.166666666666667	0	V	V
lom300tf_i02015	612	TT	0	1	0.9375	0.0625	0	D	E
lom300tf_i02015	543	EE	1	0	0.75	0.25	0	G	G
lom300tf_i02015	657	EE	1	0	0.5	0.5	0	P	P
lom300tf_i02015	805	EE	0	1	0.75	0.25	0	K	E
lom300tf_i02015	981	EE	1	0	0.8125	0.1875	0	V	V
lom300tf_i02015	606	NN	1	0	0.833333333333333	0.166666666666667	0	V	V
lom300tf_i02015	612	NN	0	1	0.833333333333333	0.166666666666667	0	D	E
lom300tf_i02015	789	NN	1	0	0	0.166666666666667	0.833333333333333	V	V
lom300tf_i02015	960	NN	1	0	0.875	0.125	0	R	R
lom300tf_i02015	971	NN	0	1	0.875	0.125	0	H	L
lom300tf_i02047	549	TT	0	1	0.055555555555556	0.944444444444444	0	K	N
lom300tf_i02047	423	EE	1	0	0.9375	0.0625	0	N	N
lom300tf_i02047	541	NN	0	1	0.75	0.25	0	R	G
lom300tf_i02047	549	NN	0	1	0.25	0.75	0	K	N
lom300tf_i02047	525	E-T	1	0	0.470588235294118	0.529411764705882	0	S	S
lom300tf_i02047	525	E-N	1	0	0.666666666666667	0.333333333333333	0	S	S
lom300tf_i02311	1299	EE	1	0	0.166666666666667	0.833333333333333	0	S	S
lom300tf_i02311	1366	E-T	0	1	0.307692307692308	0.692307692307692	0	T	S
lom300tf_i02311	1366	E-N	0	1	0.571428571428571	0.428571428571429	0	T	S
lom300tf_i02341	245	EE	0	1	0.928571428571429	0.071428571428571	0	D	A
lom300tf_i02341	1099	EE	0	1	0.666666666666667	0.333333333333333	0	R	G
lom300tf_i02341	122	E-T	0	1	0.285714285714286	0.714285714285714	0	Q	R
lom300tf_i02341	307	E-T	0	1	0.166666666666667	0.833333333333333	0	K	E
lom300tf_i02341	3	E-N	1	0	0.8	0.2	0	L	L
lom300tf_i02341	122	E-N	0	1	0.5	0.5	0	Q	R
lom300tf_i02341	307	E-N	0	1	0.5	0.5	0	K	E
lom300tf_i02341	3	T-N	1	0	0.833333333333333	0.166666666666667	0	L	L
lom300tf_i02361	881	TT	0	1	0.95	0.05	0	N	T
lom300tf_i02361	912	TT	1	0	0.05	0.95	0	F	F
lom300tf_i02361	475	EE	0	1	0.75	0.125	0	S	R
lom300tf_i02361	475	EE	0	1	0	0.125	0.125	S	C
lom300tf_i02361	475	EE	0	1	0.75	0.125	0	R	C
lom300tf_i02361	811	EE	0	1	0.3125	0.6875	0	A	S
lom300tf_i02361	947	EE	0	1	0.875	0.125	0	N	T
lom300tf_i02361	815	NN	0	1	0.75	0.25	0	S	L
lom300tf_i02361	849	NN	1	0	0.75	0.25	0	F	F
lom300tf_i02361	912	NN	1	0	0.25	0.75	0	F	F
lom300tf_i02361	501	E-T	1	0	0.444444444444444	0.555555555555556	0	S	S
lom300tf_i02361	501	E-N	1	0	0.666666666666667	0.333333333333333	0	S	S
lom300tf_i02370	189	TT	1	0	0	0.944444444444444	0.055555555555556	L	L
lom300tf_i02370	190	TT	0	1	0	0.833333333333333	0.166666666666667	G	C
lom300tf_i02370	358	TT	0	1	0.95	0.05	0	V	L
lom300tf_i02370	189	EE	1	0	0	0.928571428571429	0.071428571428571	L	L
lom300tf_i02370	190	EE	0	1	0	0.833333333333333	0.166666666666667	G	C
lom300tf_i02370	206	EE	0	1	0.285714285714286	0.714285714285714	0	N	S
lom300tf_i02370	234	EE	1	0	0.875	0.125	0	F	F
lom300tf_i02370	318	EE	1	0	0.8125	0.1875	0	T	T
lom300tf_i02370	321	EE	1	0	0.8125	0.1875	0	S	S
lom300tf_i02370	30	E-T	1	0	0.444444444444444	0.555555555555556	0	L	L
lom300tf_i02370	30	E-N	1	0	0.666666666666667	0.333333333333333	0	L	L
lom300tf_i02389	378	TT	1	0	0.65	0.35	0	S	S
lom300tf_i02389	910	TT	0	1	0.916666666666667	0.083333333333333	0	V	F
lom300tf_i02389	916	TT	0	1	0.928571428571429	0.071428571428571	0	N	H
lom300tf_i02389	955	TT	0	1	0.944444444444444	0.055555555555556	0	I	F
lom300tf_i02389	1226	TT	0	1	0	0.333333333333333	0.666666666666667	S	L
lom300tf_i02389	690	EE	1	0	0.4	0.6	0	S	S
lom300tf_i02389	1116	EE	1	0	0.5625	0.4375	0	I	I
lom300tf_i02389	354	NN	1	0	0.25	0.75	0	N	N
lom300tf_i02389	189	E-T	1	0	0.142857142857143	0.857142857142857	0	F	F
lom300tf_i02389	318	E-T	1	0	0.411764705882353	0.588235294117647	0	S	S
lom300tf_i02389	354	E-T	1	0	0.230769230769231	0.769230769230769	0	N	N
lom300tf_i02389	702	E-T	1	0	0.333333333333333	0.666666666666667	0	E	E
lom300tf_i02389	771	E-T	1	0	0.285714285714286	0.714285714285714	0	I	I
lom300tf_i02389	798	E-T	1	0	0.411764705882353	0.588235294117647	0	A	A
lom300tf_i02389	189	E-N	1	0	0.25	0.75	0	F	F
lom300tf_i02389	318	E-N	1	0	0.636363636363636	0.363636363636364	0	S	S
lom300tf_i02389	702	E-N	1	0	0.625	0.375	0	E	E
lom300tf_i02389	771	E-N	1	0	0.5	0.5	0	I	I
lom300tf_i02389	798	E-N	1	0	0.636363636363636	0.363636363636364	0	A	A
lom300tf_i02397	231	TT	1	0	0	0.95	0.05	V	V
lom300tf_i02397	13	EE	0	1	0.625	0.375	0	P	S
lom300tf_i02397	231	EE	1	0	0	0.9375	0.0625	V	V
lom300tf_i02397	32	NN	0	1	0.75	0.25	0	T	I
lom300tf_i02397	414	NN	1	0	0.25	0.75	0	T	T
lom300tf_i02397	378	E-T	1	0	0.470588235294118	0.529411764705882	0	T	T
lom300tf_i02397	414	E-T	1	0	0.470588235294118	0.529411764705882	0	T	T
lom300tf_i02397	708	E-T	1	0	0.375	0.625	0	G	G
lom300tf_i02397	843	E-T	1	0	0.444444444444444	0.555555555555556	0	Q	Q
lom300tf_i02397	378	E-N	1	0	0.666666666666667	0.333333333333333	0	T	T
lom300tf_i02397	843	E-N	1	0	0.666666666666667	0.333333333333333	0	Q	Q
lom300tf_i02423	504	TT	1	0	0.5	0.5	0	P	P
lom300tf_i02423	749	TT	0	1	0	0.0625	0.9375	N	S
lom300tf_i02423	803	TT	0	1	0.5	0.5	0	T	M
lom300tf_i02423	231	NN	0	1	0.5	0.5	0	E	D
lom300tf_i02423	239	NN	0	1	0.5	0.5	0	D	G
lom300tf_i02423	269	NN	0	1	0.625	0.375	0	N	S
lom300tf_i02423	504	NN	1	0	0.5	0.5	0	P	P
lom300tf_i02423	539	NN	0	1	0.5	0.5	0	E	A
lom300tf_i02423	580	NN	0	1	0.5	0.5	0	K	E
lom300tf_i02423	702	NN	1	0	0.5	0.5	0	T	T
lom300tf_i02423	771	NN	0	1	0.625	0.375	0	E	D
lom300tf_i02423	803	NN	0	1	0.75	0.25	0	T	M
lom300tf_i02423	905	NN	0	1	0.666666666666667	0.333333333333333	0	T	S
lom300tf_i02423	17	E-T	0	1	0.5	0.5	0	P	L
lom300tf_i02423	231	E-T	0	1	0.444444444444444	0.555555555555556	0	E	D
lom300tf_i02423	447	E-T	1	0	0.5	0.5	0	C	C
lom300tf_i02423	580	E-T	0	1	0.357142857142857	0.642857142857143	0	K	E
lom300tf_i02423	702	E-T	1	0	0.272727272727273	0.727272727272727	0	T	T
lom300tf_i02423	771	E-T	0	1	0.181818181818182	0.818181818181818	0	E	D
lom300tf_i02423	870	E-T	1	0	0.6	0.4	0	V	V
lom300tf_i02423	905	E-T	0	1	0.333333333333333	0.666666666666667	0	T	S
lom300tf_i02423	17	E-N	0	1	0.8	0.2	0	P	L
lom300tf_i02423	447	E-N	1	0	0.666666666666667	0.333333333333333	0	C	C
lom300tf_i02435	856	TT	0	1	0.9375	0.0625	0	L	V
lom300tf_i02435	949	TT	0	1	0.5	0.5	0	T	A
lom300tf_i02435	237	EE	1	0	0.071428571428571	0.928571428571429	0	T	T
lom300tf_i02435	243	EE	1	0	0.071428571428571	0.928571428571429	0	L	L
lom300tf_i02435	534	EE	0	1	0.916666666666667	0.083333333333333	0	Q	H
lom300tf_i02435	631	EE	0	1	0.166666666666667	0.833333333333333	0	L	F
lom300tf_i02435	697	EE	0	1	0.75	0.25	0	N	H
lom300tf_i02435	705	EE	1	0	0.9	0.1	0	V	V
lom300tf_i02435	798	EE	0	1	0.285714285714286	0.714285714285714	0	L	F
lom300tf_i02435	1102	EE	0	1	0.5	0.5	0	P	S
lom300tf_i02435	1120	EE	0	1	0.857142857142857	0.142857142857143	0	L	F
lom300tf_i02435	1352	EE	0	1	0.142857142857143	0.428571428571429	0	K	T
lom300tf_i02435	1352	EE	0	1	0	0.428571428571429	0.428571428571429	K	M
lom300tf_i02435	1352	EE	0	1	0.142857142857143	0.428571428571429	0	T	M
lom300tf_i02435	1363	EE	0	1	0.928571428571429	0.071428571428571	0	T	S
lom300tf_i02435	213	NN	1	0	0.75	0.25	0	V	V
lom300tf_i02435	531	NN	1	0	0.5	0.5	0	R	R
lom300tf_i02435	673	NN	1	0	0.833333333333333	0.166666666666667	0	R	R
lom300tf_i02435	949	NN	0	1	0.5	0.5	0	T	A
lom300tf_i02435	1428	NN	0	1	0.75	0.25	0	E	D
lom300tf_i02435	531	E-T	1	0	0.470588235294118	0.529411764705882	0	R	R
lom300tf_i02435	927	E-T	1	0	0.444444444444444	0.555555555555556	0	C	C
lom300tf_i02435	1104	E-T	1	0	0.444444444444444	0.555555555555556	0	P	P
lom300tf_i02435	1219	E-T	0	1	0.357142857142857	0.642857142857143	0	I	L
lom300tf_i02435	1299	E-T	0	1	0.111111111111111	0.888888888888889	0	K	N
lom300tf_i02435	927	E-N	1	0	0.666666666666667	0.333333333333333	0	C	C
lom300tf_i02435	1104	E-N	1	0	0.666666666666667	0.333333333333333	0	P	P
lom300tf_i02435	1219	E-N	0	1	0.555555555555556	0.444444444444444	0	I	L
lom300tf_i02435	1299	E-N	0	1	0.5	0.5	0	K	N
lom300tf_i02441	3	EE	1	0	0.625	0.375	0	T	T
lom300tf_i02441	795	E-T	1	0	0.444444444444444	0.555555555555556	0	S	S
lom300tf_i02441	795	E-N	1	0	0.666666666666667	0.333333333333333	0	S	S
lom300tf_i02446	298	TT	0	1	0.9	0.1	0	L	F
lom300tf_i02446	363	TT	1	0	0.95	0.05	0	R	R
lom300tf_i02446	382	TT	0	1	0.875	0.125	0	L	V
lom300tf_i02446	16	NN	0	1	0.375	0.625	0	P	S
lom300tf_i02446	134	NN	0	1	0.875	0.125	0	R	I
lom300tf_i02446	140	NN	0	1	0.875	0.125	0	D	V
lom300tf_i02476	78	TT	1	0	0.5	0.5	0	I	I
lom300tf_i02476	95	TT	0	1	0.9	0.1	0	A	V
lom300tf_i02476	107	TT	0	1	0.75	0.25	0	Y	F
lom300tf_i02476	141	TT	1	0	0.625	0.375	0	D	D
lom300tf_i02476	157	TT	0	1	0.5	0.428571428571429	0	I	V
lom300tf_i02476	157	TT	0	1	0.5	0.071428571428571	0	I	F
lom300tf_i02476	157	TT	0	1	0	0.428571428571429	0.071428571428571	V	F
lom300tf_i02476	63	EE	1	0	0.833333333333333	0.166666666666667	0	G	G
lom300tf_i02476	104	EE	0	1	0.3	0.7	0	D	A
lom300tf_i02476	78	NN	1	0	0.5	0.5	0	I	I
lom300tf_i02476	107	NN	0	1	0.875	0.125	0	Y	F
lom300tf_i02476	130	NN	0	1	0.875	0.125	0	K	Q
lom300tf_i02476	141	NN	1	0	0.875	0.125	0	D	D
lom300tf_i02476	157	NN	0	1	0.625	0.125	0	I	V
lom300tf_i02476	157	NN	0	1	0.625	0.25	0	I	F
lom300tf_i02476	157	NN	0	1	0	0.125	0.25	V	F
lom300tf_i02584	330	TT	1	0	0.444444444444444	0.555555555555556	0	Q	Q
lom300tf_i02584	355	TT	0	1	0.944444444444444	0.055555555555556	0	Q	E
lom300tf_i02584	235	EE	0	1	0.857142857142857	0.142857142857143	0	S	C
lom300tf_i02584	642	EE	1	0	0.928571428571429	0.071428571428571	0	A	A
lom300tf_i02584	813	EE	1	0	0.9375	0.0625	0	S	S
lom300tf_i02584	375	NN	1	0	0.875	0.125	0	N	N
lom300tf_i02584	434	NN	0	1	0.75	0.25	0	H	R
lom300tf_i02584	468	NN	1	0	0.875	0.125	0	I	I
lom300tf_i02584	489	NN	1	0	0.25	0.75	0	E	E
lom300tf_i02584	365	E-T	0	1	0.444444444444444	0.555555555555556	0	A	V
lom300tf_i02584	405	E-T	1	0	0.470588235294118	0.529411764705882	0	R	R
lom300tf_i02584	435	E-T	1	0	0.444444444444444	0.555555555555556	0	R	R
lom300tf_i02584	489	E-T	1	0	0.444444444444444	0.555555555555556	0	E	E
lom300tf_i02584	365	E-N	0	1	0.666666666666667	0.333333333333333	0	A	V
lom300tf_i02584	405	E-N	1	0	0.666666666666667	0.333333333333333	0	R	R
lom300tf_i02584	435	E-N	1	0	0.666666666666667	0.333333333333333	0	R	R
lom300tf_i02685	279	TT	1	0	0.1875	0.8125	0	S	S
lom300tf_i02695	1452	TT	1	0	0.3125	0.6875	0	L	L
lom300tf_i02695	1398	NN	1	0	0.875	0.125	0	C	C
lom300tf_i02695	1452	NN	1	0	0.5	0.5	0	L	L
lom300tf_i02695	1494	E-T	1	0	0.444444444444444	0.555555555555556	0	E	E
lom300tf_i02695	1494	E-N	1	0	0.666666666666667	0.333333333333333	0	E	E
lom300tf_i02701	333	TT	0	1	0.833333333333333	0.166666666666667	0	D	E
lom300tf_i02701	335	TT	0	1	0.833333333333333	0.166666666666667	0	T	M
lom300tf_i02701	368	TT	0	1	0.95	0.05	0	Q	R
lom300tf_i02701	901	TT	0	1	0	0.142857142857143	0.857142857142857	S	G
lom300tf_i02701	1644	TT	0	1	0.9375	0.0625	0	K	N
lom300tf_i02701	249	EE	1	0	0.4	0.6	0	E	E
lom300tf_i02701	492	EE	1	0	0.875	0.125	0	Y	Y
lom300tf_i02701	648	EE	1	0	0.083333333333333	0.916666666666667	0	T	T
lom300tf_i02701	737	EE	0	1	0.833333333333333	0.166666666666667	0	R	L
lom300tf_i02701	858	EE	1	0	0.8125	0.1875	0	C	C
lom300tf_i02701	901	EE	0	1	0	0.071428571428571	0.928571428571429	S	G
lom300tf_i02701	1329	EE	1	0	0.75	0.25	0	P	P
lom300tf_i02701	1494	EE	1	0	0.1	0.9	0	R	R
lom300tf_i02701	429	NN	1	0	0.75	0.25	0	G	G
lom300tf_i02701	527	NN	0	1	0.75	0.25	0	T	S
lom300tf_i02701	561	NN	1	0	0.25	0.75	0	G	G
lom300tf_i02701	648	NN	1	0	0	0.25	0.75	T	T
lom300tf_i02701	737	NN	0	1	0	0.833333333333333	0.166666666666667	R	L
lom300tf_i02701	831	NN	1	0	0.875	0.125	0	T	T
lom300tf_i02701	901	NN	0	1	0	0.25	0.75	S	G
lom300tf_i02701	1196	NN	0	1	0.25	0.75	0	Q	R
lom300tf_i02701	1236	NN	1	0	0.875	0.125	0	Y	Y
lom300tf_i02701	1241	NN	0	1	0.25	0.75	0	N	T
lom300tf_i02701	1588	NN	0	1	0.5	0.5	0	A	S
lom300tf_i02701	208	E-T	0	1	0.272727272727273	0.727272727272727	0	T	P
lom300tf_i02701	384	E-T	1	0	0.444444444444444	0.555555555555556	0	Y	Y
lom300tf_i02701	420	E-T	1	0	0.444444444444444	0.555555555555556	0	T	T
lom300tf_i02701	459	E-T	1	0	0.142857142857143	0.857142857142857	0	I	I
lom300tf_i02701	561	E-T	1	0	0.411764705882353	0.588235294117647	0	G	G
lom300tf_i02701	612	E-T	1	0	0.230769230769231	0.769230769230769	0	D	D
lom300tf_i02701	636	E-T	1	0	0.4	0.6	0	T	T
lom300tf_i02701	930	E-T	1	0	0.470588235294118	0.529411764705882	0	P	P
lom300tf_i02701	931	E-T	0	1	0.470588235294118	0.529411764705882	0	M	V
lom300tf_i02701	975	E-T	1	0	0.444444444444444	0.555555555555556	0	G	G
lom300tf_i02701	1011	E-T	1	0	0.444444444444444	0.555555555555556	0	N	N
lom300tf_i02701	1128	E-T	1	0	0.444444444444444	0.555555555555556	0	G	G
lom300tf_i02701	1196	E-T	0	1	0.444444444444444	0.555555555555556	0	Q	R
lom300tf_i02701	1198	E-T	0	1	0.444444444444444	0.555555555555556	0	T	S
lom300tf_i02701	1241	E-T	0	1	0.375	0.625	0	N	T
lom300tf_i02701	1251	E-T	1	0	0.375	0.625	0	T	T
lom300tf_i02701	1427	E-T	0	1	0.461538461538462	0.538461538461538	0	Q	R
lom300tf_i02701	1588	E-T	0	1	0.375	0.625	0	A	S
lom300tf_i02701	1599	E-T	1	0	0.2	0.8	0	Q	Q
lom300tf_i02701	1621	E-T	0	1	0.3	0.7	0	N	D
lom300tf_i02701	1661	E-T	0	1	0.4	0.6	0	R	L
lom300tf_i02701	1716	E-T	1	0	0.125	0.875	0	R	R
lom300tf_i02701	208	E-N	0	1	0.6	0.4	0	T	P
lom300tf_i02701	384	E-N	1	0	0.666666666666667	0.333333333333333	0	Y	Y
lom300tf_i02701	420	E-N	1	0	0.666666666666667	0.333333333333333	0	T	T
lom300tf_i02701	459	E-N	1	0	0.2	0.8	0	I	I
lom300tf_i02701	612	E-N	1	0	0.5	0.5	0	D	D
lom300tf_i02701	636	E-N	1	0	0.6	0.4	0	T	T
lom300tf_i02701	930	E-N	1	0	0.666666666666667	0.333333333333333	0	P	P
lom300tf_i02701	931	E-N	0	1	0.666666666666667	0.333333333333333	0	M	V
lom300tf_i02701	975	E-N	1	0	0.666666666666667	0.333333333333333	0	G	G
lom300tf_i02701	1011	E-N	1	0	0.666666666666667	0.333333333333333	0	N	N
lom300tf_i02701	1128	E-N	1	0	0.666666666666667	0.333333333333333	0	G	G
lom300tf_i02701	1198	E-N	0	1	0.666666666666667	0.333333333333333	0	T	S
lom300tf_i02701	1251	E-N	1	0	0.6	0.4	0	T	T
lom300tf_i02701	1427	E-N	0	1	0.666666666666667	0.333333333333333	0	Q	R
lom300tf_i02701	1599	E-N	1	0	0.5	0.5	0	Q	Q
lom300tf_i02701	1621	E-N	0	1	0.6	0.4	0	N	D
lom300tf_i02701	1661	E-N	0	1	0.75	0.25	0	R	L
lom300tf_i02701	1716	E-N	1	0	0.25	0.75	0	R	R
lom300tf_i02745	255	TT	1	0	0.944444444444444	0.055555555555556	0	S	S
lom300tf_i02745	144	EE	0	1	0.916666666666667	0.083333333333333	0	E	D
lom300tf_i02745	522	EE	1	0	0.9375	0.0625	0	C	C
lom300tf_i02745	135	NN	1	0	0.75	0.25	0	S	S
lom300tf_i02745	252	E-T	1	0	0.4	0.6	0	A	A
lom300tf_i02745	411	E-T	1	0	0.142857142857143	0.857142857142857	0	G	G
lom300tf_i02745	252	E-N	1	0	0.6	0.4	0	A	A
lom300tf_i02745	411	E-N	1	0	0.5	0.5	0	G	G
lom300tf_i02750	305	TT	0	1	0.888888888888889	0.111111111111111	0	H	R
lom300tf_i02750	438	TT	1	0	0.5	0.5	0	A	A
lom300tf_i02750	589	TT	0	1	0.5	0.5	0	N	D
lom300tf_i02750	623	TT	0	1	0.9	0.1	0	Q	L
lom300tf_i02750	1038	TT	0	1	0.944444444444444	0.055555555555556	0	*	C
lom300tf_i02750	1341	TT	1	0	0.3	0.7	0	T	T
lom300tf_i02750	1368	TT	1	0	0.5	0.5	0	I	I
lom300tf_i02750	1372	TT	0	1	0.95	0.05	0	R	W
lom300tf_i02750	1458	TT	1	0	0.5	0.5	0	S	S
lom300tf_i02750	1098	EE	1	0	0.9	0.1	0	S	S
lom300tf_i02750	1117	EE	0	1	0.875	0.125	0	T	S
lom300tf_i02750	66	NN	1	0	0.666666666666667	0.333333333333333	0	Y	Y
lom300tf_i02750	438	NN	1	0	0.5	0.5	0	A	A
lom300tf_i02750	589	NN	0	1	0.5	0.5	0	N	D
lom300tf_i02750	898	NN	1	0	0.875	0.125	0	L	L
lom300tf_i02750	1038	NN	0	1	0.875	0.125	0	*	C
lom300tf_i02750	1078	NN	0	1	0.75	0.25	0	K	E
lom300tf_i02750	1341	NN	1	0	0.25	0.75	0	T	T
lom300tf_i02750	1368	NN	1	0	0.625	0.375	0	I	I
lom300tf_i02750	1372	NN	0	1	0.75	0.25	0	R	W
lom300tf_i02750	1458	NN	1	0	0.5	0.5	0	S	S
lom300tf_i02750	447	E-T	1	0	0.375	0.625	0	G	G
lom300tf_i02750	447	E-N	1	0	0.6	0.4	0	G	G
lom300tf_i02807	125	TT	0	1	0	0.95	0.05	P	L
lom300tf_i02807	852	TT	1	0	0	0.714285714285714	0.285714285714286	K	K
lom300tf_i02807	876	TT	0	1	0	0.277777777777778	0.722222222222222	Q	H
lom300tf_i02807	911	TT	0	1	0	0.214285714285714	0.785714285714286	N	I
lom300tf_i02807	1034	TT	0	1	0.5	0.5	0	E	G
lom300tf_i02807	1064	TT	0	1	0.95	0.05	0	E	V
lom300tf_i02807	1093	TT	0	1	0.6	0.4	0	K	E
lom300tf_i02807	34	EE	0	1	0.0625	0.9375	0	E	*
lom300tf_i02807	59	EE	0	1	0.875	0.125	0	P	L
lom300tf_i02807	125	EE	0	1	0	0.0625	0.9375	P	L
lom300tf_i02807	246	EE	1	0	0.5	0.5	0	P	P
lom300tf_i02807	405	EE	1	0	0.8125	0.1875	0	G	G
lom300tf_i02807	852	EE	1	0	0	0.75	0.25	K	K
lom300tf_i02807	876	EE	0	1	0	0.25	0.75	Q	H
lom300tf_i02807	888	EE	1	0	0.8125	0.1875	0	E	E
lom300tf_i02807	894	EE	1	0	0.928571428571429	0.071428571428571	0	N	N
lom300tf_i02807	911	EE	0	1	0	0.333333333333333	0.666666666666667	N	I
lom300tf_i02807	1008	EE	1	0	0.0625	0.9375	0	F	F
lom300tf_i02807	1015	EE	1	0	0.9375	0.0625	0	L	L
lom300tf_i02807	1039	EE	0	1	0.5	0.5	0	M	V
lom300tf_i02807	1095	EE	1	0	0.6875	0.3125	0	K	K
lom300tf_i02807	210	NN	1	0	0.625	0.375	0	S	S
lom300tf_i02807	300	NN	1	0	0.875	0.125	0	R	R
lom300tf_i02807	852	NN	1	0	0	0.75	0.25	K	K
lom300tf_i02807	876	NN	0	1	0	0.25	0.75	Q	H
lom300tf_i02807	911	NN	0	1	0	0.25	0.75	N	I
lom300tf_i02807	1008	NN	1	0	0	0.375	0.625	F	F
lom300tf_i02807	1064	NN	0	1	0.5	0.5	0	E	V
lom300tf_i02807	1093	NN	0	1	0.75	0.25	0	K	E
lom300tf_i02807	303	E-T	1	0	0.428571428571429	0.571428571428571	0	L	L
lom300tf_i02807	303	E-N	1	0	0.6	0.4	0	L	L
lom300tf_i02826	21	TT	1	0	0.95	0.05	0	N	N
lom300tf_i02826	219	TT	1	0	0	0.714285714285714	0.285714285714286	G	G
lom300tf_i02826	381	TT	0	1	0.9375	0.0625	0	R	S
lom300tf_i02826	919	TT	0	1	0.388888888888889	0.611111111111111	0	K	Q
lom300tf_i02826	922	TT	0	1	0.388888888888889	0.611111111111111	0	M	L
lom300tf_i02826	219	EE	1	0	0	0.9	0.1	G	G
lom300tf_i02826	891	EE	1	0	0.0625	0.9375	0	S	S
lom300tf_i02826	21	NN	1	0	0.5	0.5	0	N	N
lom300tf_i02826	219	NN	1	0	0	0.75	0.25	G	G
lom300tf_i02826	919	NN	0	1	0.875	0.125	0	K	Q
lom300tf_i02826	922	NN	0	1	0.875	0.125	0	M	L
lom300tf_i02826	282	E-T	1	0	0.4375	0.5625	0	K	K
lom300tf_i02826	305	E-T	0	1	0.4375	0.5625	0	S	I
lom300tf_i02826	419	E-T	0	1	0.4375	0.5625	0	K	T
lom300tf_i02826	474	E-T	1	0	0.444444444444444	0.555555555555556	0	D	D
lom300tf_i02826	282	E-N	1	0	0.636363636363636	0.363636363636364	0	K	K
lom300tf_i02826	305	E-N	0	1	0.636363636363636	0.363636363636364	0	S	I
lom300tf_i02826	419	E-N	0	1	0.636363636363636	0.363636363636364	0	K	T
lom300tf_i02826	474	E-N	1	0	0.666666666666667	0.333333333333333	0	D	D
lom300tf_i02838	221	TT	0	1	0	0.0625	0.9375	D	V
lom300tf_i02838	717	TT	1	0	0.055555555555556	0.944444444444444	0	T	T
lom300tf_i02838	747	TT	1	0	0.875	0.125	0	L	L
lom300tf_i02838	1311	TT	1	0	0.0625	0.9375	0	A	A
lom300tf_i02838	1405	TT	0	1	0.625	0.375	0	E	*
lom300tf_i02838	1451	TT	0	1	0.95	0.05	0	K	R
lom300tf_i02838	115	EE	0	1	0.25	0.75	0	I	V
lom300tf_i02838	132	EE	1	0	0.857142857142857	0.142857142857143	0	K	K
lom300tf_i02838	207	EE	1	0	0.833333333333333	0.166666666666667	0	A	A
lom300tf_i02838	210	EE	1	0	0.166666666666667	0.833333333333333	0	V	V
lom300tf_i02838	224	EE	0	1	0.928571428571429	0.071428571428571	0	A	V
lom300tf_i02838	234	EE	0	1	0.9375	0.0625	0	E	D
lom300tf_i02838	321	EE	1	0	0.75	0.25	0	A	A
lom300tf_i02838	324	EE	1	0	0.25	0.75	0	L	L
lom300tf_i02838	330	EE	1	0	0.25	0.75	0	E	E
lom300tf_i02838	417	EE	1	0	0.9375	0.0625	0	G	G
lom300tf_i02838	492	EE	1	0	0.6875	0.3125	0	N	N
lom300tf_i02838	594	EE	1	0	0.666666666666667	0.333333333333333	0	G	G
lom300tf_i02838	903	EE	1	0	0.833333333333333	0.166666666666667	0	A	A
lom300tf_i02838	906	EE	1	0	0.166666666666667	0.833333333333333	0	A	A
lom300tf_i02838	966	EE	1	0	0.666666666666667	0.333333333333333	0	L	L
lom300tf_i02838	969	EE	1	0	0.833333333333333	0.166666666666667	0	A	A
lom300tf_i02838	1146	EE	1	0	0.285714285714286	0.714285714285714	0	I	I
lom300tf_i02838	1152	EE	1	0	0.857142857142857	0.142857142857143	0	S	S
lom300tf_i02838	1566	EE	1	0	0.9	0.1	0	K	K
lom300tf_i02838	1575	EE	0	1	0.916666666666667	0.083333333333333	0	E	D
lom300tf_i02838	115	NN	0	1	0	0.75	0.25	I	V
lom300tf_i02838	624	NN	1	0	0.75	0.25	0	V	V
lom300tf_i02838	633	NN	1	0	0.25	0.75	0	N	N
lom300tf_i02838	663	NN	1	0	0.25	0.75	0	I	I
lom300tf_i02838	804	NN	1	0	0.75	0.25	0	I	I
lom300tf_i02838	1255	NN	1	0	0.75	0.25	0	R	R
lom300tf_i02838	1405	NN	0	1	0.833333333333333	0.166666666666667	0	E	*
lom300tf_i02838	1459	NN	0	1	0.875	0.125	0	V	F
lom300tf_i02838	1472	NN	0	1	0.25	0.75	0	P	L
lom300tf_i02838	1530	NN	1	0	0.75	0.25	0	R	R
lom300tf_i02838	1544	NN	0	1	0.875	0.125	0	D	V
lom300tf_i02838	1566	NN	1	0	0	0.125	0.875	K	K
lom300tf_i02838	1587	NN	1	0	0.666666666666667	0.333333333333333	0	E	E
lom300tf_i02838	3	E-T	1	0	0.333333333333333	0.666666666666667	0	T	T
lom300tf_i02838	633	E-T	1	0	0.444444444444444	0.555555555555556	0	N	N
lom300tf_i02838	663	E-T	1	0	0.444444444444444	0.555555555555556	0	I	I
lom300tf_i02838	945	E-T	1	0	0.5	0.5	0	H	H
lom300tf_i02838	997	E-T	1	0	0.5	0.5	0	L	L
lom300tf_i02838	1098	E-T	1	0	0.470588235294118	0.529411764705882	0	A	A
lom300tf_i02838	1371	E-T	1	0	0.4375	0.5625	0	K	K
lom300tf_i02838	1422	E-T	1	0	0.090909090909091	0.909090909090909	0	A	A
lom300tf_i02838	1472	E-T	0	1	0.444444444444444	0.555555555555556	0	P	L
lom300tf_i02838	1548	E-T	0	1	0.375	0.625	0	E	D
lom300tf_i02838	1584	E-T	1	0	0.4	0.6	0	T	T
lom300tf_i02838	3	E-N	1	0	0.5	0.5	0	T	T
lom300tf_i02838	717	E-N	1	0	0.666666666666667	0.333333333333333	0	T	T
lom300tf_i02838	945	E-N	1	0	0.75	0.25	0	H	H
lom300tf_i02838	1098	E-N	1	0	0.666666666666667	0.333333333333333	0	A	A
lom300tf_i02838	1311	E-N	1	0	0.2	0.8	0	A	A
lom300tf_i02838	1371	E-N	1	0	0.636363636363636	0.363636363636364	0	K	K
lom300tf_i02838	1422	E-N	1	0	0.25	0.75	0	A	A
lom300tf_i02838	1548	E-N	0	1	0.6	0.4	0	E	D
lom300tf_i02838	1584	E-N	1	0	0.6	0.4	0	T	T
lom300tf_i02873	69	TT	1	0	0.05	0.95	0	E	E
lom300tf_i02873	90	TT	1	0	0.944444444444444	0.055555555555556	0	I	I
lom300tf_i02873	2294	TT	0	1	0.428571428571429	0.571428571428571	0	P	L
lom300tf_i02873	2514	TT	0	1	0.95	0.05	0	Q	H
lom300tf_i02873	2869	TT	0	1	0.65	0.35	0	R	G
lom300tf_i02873	3099	TT	1	0	0.111111111111111	0.888888888888889	0	V	V
lom300tf_i02873	3103	TT	0	1	0.888888888888889	0.111111111111111	0	K	E
lom300tf_i02873	3121	TT	0	1	0.9	0.1	0	N	D
lom300tf_i02873	3149	TT	0	1	0.6	0.4	0	Q	P
lom300tf_i02873	3160	TT	0	1	0.9	0.1	0	P	S
lom300tf_i02873	3207	TT	1	0	0.9	0.1	0	T	T
lom300tf_i02873	2373	EE	1	0	0.1875	0.8125	0	S	S
lom300tf_i02873	2471	EE	0	1	0.714285714285714	0.285714285714286	0	E	G
lom300tf_i02873	2571	EE	1	0	0.9375	0.0625	0	T	T
lom300tf_i02873	2583	EE	1	0	0.857142857142857	0.142857142857143	0	E	E
lom300tf_i02873	2617	EE	0	1	0.875	0.125	0	H	D
lom300tf_i02873	2886	EE	1	0	0.9375	0.0625	0	Q	Q
lom300tf_i02873	3120	EE	1	0	0.125	0.875	0	N	N
lom300tf_i02873	3142	EE	0	1	0.1875	0.8125	0	P	A
lom300tf_i02873	3327	EE	1	0	0.8125	0.1875	0	Q	Q
lom300tf_i02873	2311	NN	0	1	0.125	0.875	0	H	Y
lom300tf_i02873	2316	NN	1	0	0.875	0.125	0	I	I
lom300tf_i02873	2529	NN	1	0	0.75	0.25	0	T	T
lom300tf_i02873	2637	NN	1	0	0.875	0.125	0	E	E
lom300tf_i02873	2676	NN	1	0	0	0.75	0.25	E	E
lom300tf_i02873	2693	NN	0	1	0.125	0.875	0	Q	R
lom300tf_i02873	2705	NN	0	1	0.875	0.125	0	K	M
lom300tf_i02873	2714	NN	0	1	0.125	0.875	0	T	M
lom300tf_i02873	3062	NN	0	1	0.875	0.125	0	K	R
lom300tf_i02873	3084	NN	1	0	0.875	0.125	0	P	P
lom300tf_i02873	3099	NN	1	0	0.5	0.5	0	V	V
lom300tf_i02873	3103	NN	0	1	0.625	0.375	0	K	E
lom300tf_i02873	3121	NN	0	1	0.625	0.375	0	N	D
lom300tf_i02873	3149	NN	0	1	0.625	0.375	0	Q	P
lom300tf_i02873	3207	NN	1	0	0.625	0.375	0	T	T
lom300tf_i02873	3511	NN	0	1	0.125	0.875	0	A	S
lom300tf_i02873	2311	E-T	0	1	0.466666666666667	0.533333333333333	0	H	Y
lom300tf_i02873	2318	E-T	0	1	0.5	0.5	0	E	G
lom300tf_i02873	2476	E-T	0	1	0.333333333333333	0.666666666666667	0	G	C
lom300tf_i02873	2526	E-T	1	0	0.333333333333333	0.666666666666667	0	E	E
lom300tf_i02873	2589	E-T	1	0	0.444444444444444	0.555555555555556	0	E	E
lom300tf_i02873	2590	E-T	0	1	0.444444444444444	0.555555555555556	0	R	G
lom300tf_i02873	2598	E-T	1	0	0.444444444444444	0.555555555555556	0	V	V
lom300tf_i02873	2657	E-T	0	1	0.444444444444444	0.555555555555556	0	E	G
lom300tf_i02873	2676	E-T	0	1	0.444444444444444	0.555555555555556	0	E	D
lom300tf_i02873	2693	E-T	0	1	0.444444444444444	0.555555555555556	0	Q	R
lom300tf_i02873	2714	E-T	0	1	0.444444444444444	0.555555555555556	0	T	M
lom300tf_i02873	3064	E-T	0	1	0.444444444444444	0.555555555555556	0	P	S
lom300tf_i02873	3075	E-T	1	0	0.444444444444444	0.555555555555556	0	V	V
lom300tf_i02873	3244	E-T	0	1	0.444444444444444	0.555555555555556	0	K	Q
lom300tf_i02873	3511	E-T	0	1	0.444444444444444	0.555555555555556	0	A	S
lom300tf_i02873	69	E-N	1	0	0.666666666666667	0.333333333333333	0	E	E
lom300tf_i02873	2318	E-N	0	1	0.666666666666667	0.333333333333333	0	E	G
lom300tf_i02873	2476	E-N	0	1	0.555555555555556	0.444444444444444	0	G	C
lom300tf_i02873	2526	E-N	1	0	0.555555555555556	0.444444444444444	0	E	E
lom300tf_i02873	2589	E-N	1	0	0.727272727272727	0.272727272727273	0	E	E
lom300tf_i02873	2590	E-N	0	1	0.666666666666667	0.333333333333333	0	R	G
lom300tf_i02873	2598	E-N	1	0	0.727272727272727	0.272727272727273	0	V	V
lom300tf_i02873	2657	E-N	0	1	0.666666666666667	0.333333333333333	0	E	G
lom300tf_i02873	3064	E-N	0	1	0.666666666666667	0.333333333333333	0	P	S
lom300tf_i02873	3075	E-N	1	0	0.666666666666667	0.333333333333333	0	V	V
lom300tf_i02873	3244	E-N	0	1	0.666666666666667	0.333333333333333	0	K	Q
lom300tf_i02899	139	EE	0	1	0.9	0.1	0	M	L
lom300tf_i02899	147	EE	1	0	0.7	0.3	0	C	C
lom300tf_i02899	288	EE	1	0	0.916666666666667	0.083333333333333	0	P	P
lom300tf_i02899	372	EE	1	0	0.285714285714286	0.714285714285714	0	S	S
lom300tf_i02899	408	EE	1	0	0.166666666666667	0.833333333333333	0	S	S
lom300tf_i02899	603	EE	1	0	0.9375	0.0625	0	S	S
lom300tf_i02899	92	NN	0	1	0.875	0.125	0	S	L
lom300tf_i02899	121	NN	0	1	0.75	0.25	0	M	V
lom300tf_i02899	459	NN	1	0	0.875	0.125	0	L	L
lom300tf_i02899	656	NN	0	1	0.875	0.125	0	A	G
lom300tf_i02899	96	E-T	1	0	0.357142857142857	0.642857142857143	0	S	S
lom300tf_i02899	384	E-T	1	0	0.411764705882353	0.588235294117647	0	L	L
lom300tf_i02899	447	E-T	1	0	0.363636363636364	0.636363636363636	0	S	S
lom300tf_i02899	540	E-T	1	0	0.333333333333333	0.666666666666667	0	Q	Q
lom300tf_i02899	735	E-T	1	0	0.470588235294118	0.529411764705882	0	F	F
lom300tf_i02899	96	E-N	1	0	0.555555555555556	0.444444444444444	0	S	S
lom300tf_i02899	384	E-N	1	0	0.636363636363636	0.363636363636364	0	L	L
lom300tf_i02899	447	E-N	1	0	0.5	0.5	0	S	S
lom300tf_i02899	540	E-N	1	0	0.571428571428571	0.428571428571429	0	Q	Q
lom300tf_i02899	735	E-N	1	0	0.666666666666667	0.333333333333333	0	F	F
lom300tf_i02958	4	EE	0	1	0.875	0.125	0	E	*
lom300tf_i02958	28	EE	0	1	0.9375	0.0625	0	E	*
lom300tf_i02958	34	EE	0	1	0.9375	0.0625	0	N	D
lom300tf_i02958	439	EE	0	1	0.928571428571429	0.071428571428571	0	I	V
lom300tf_i02958	442	EE	1	0	0.571428571428571	0.428571428571429	0	L	L
lom300tf_i02958	490	EE	0	1	0.571428571428571	0.428571428571429	0	P	S
lom300tf_i02958	241	E-T	0	1	0.411764705882353	0.588235294117647	0	L	F
lom300tf_i02958	574	E-T	0	1	0.363636363636364	0.636363636363636	0	P	A
lom300tf_i02958	241	E-N	0	1	0.636363636363636	0.363636363636364	0	L	F
lom300tf_i02958	574	E-N	0	1	0.571428571428571	0.428571428571429	0	P	A
lom300tf_i03012	292	TT	0	1	0	0.875	0.125	M	V
lom300tf_i03012	310	TT	0	1	0.95	0.05	0	N	Y
lom300tf_i03012	316	TT	0	1	0.944444444444444	0.055555555555556	0	I	L
lom300tf_i03012	441	TT	1	0	0.95	0.05	0	G	G
lom300tf_i03012	464	TT	0	1	0.95	0.05	0	T	M
lom300tf_i03012	731	TT	0	1	0.05	0.95	0	T	R
lom300tf_i03012	967	TT	0	1	0.055555555555556	0.944444444444444	0	T	A
lom300tf_i03012	292	EE	0	1	0	0.916666666666667	0.083333333333333	M	V
lom300tf_i03012	463	NN	0	1	0.75	0.25	0	T	A
lom300tf_i03012	967	NN	0	1	0.625	0.375	0	T	A
lom300tf_i03012	306	E-T	1	0	0.142857142857143	0.857142857142857	0	S	S
lom300tf_i03012	555	E-T	1	0	0.444444444444444	0.555555555555556	0	R	R
lom300tf_i03012	618	E-T	1	0	0.444444444444444	0.555555555555556	0	L	L
lom300tf_i03012	306	E-N	1	0	0.333333333333333	0.666666666666667	0	S	S
lom300tf_i03012	555	E-N	1	0	0.666666666666667	0.333333333333333	0	R	R
lom300tf_i03012	618	E-N	1	0	0.666666666666667	0.333333333333333	0	L	L
lom300tf_i03012	731	E-N	0	1	0.666666666666667	0.333333333333333	0	T	R
lom300tf_i03039	615	TT	1	0	0	0.428571428571429	0.571428571428571	A	A
lom300tf_i03039	621	TT	1	0	0	0.5625	0.4375	H	H
lom300tf_i03039	636	TT	1	0	0	0.555555555555556	0.444444444444444	V	V
lom300tf_i03039	654	TT	1	0	0	0.333333333333333	0.666666666666667	I	I
lom300tf_i03039	689	TT	0	1	0.875	0.125	0	K	R
lom300tf_i03039	768	TT	1	0	0	0.833333333333333	0.166666666666667	K	K
lom300tf_i03039	891	TT	1	0	0.357142857142857	0.071428571428571	0	T	T
lom300tf_i03039	891	TT	1	0	0.357142857142857	0.571428571428571	0	T	T
lom300tf_i03039	891	TT	1	0	0	0.071428571428571	0.571428571428571	T	T
lom300tf_i03039	925	TT	0	1	0.777777777777778	0.222222222222222	0	K	E
lom300tf_i03039	996	TT	0	1	0.95	0.05	0	E	D
lom300tf_i03039	1156	TT	0	1	0.85	0.15	0	P	S
lom300tf_i03039	1284	TT	1	0	0	0.4	0.6	T	T
lom300tf_i03039	1318	TT	0	1	0	0.5	0.5	T	A
lom300tf_i03039	1362	TT	1	0	0	0.4375	0.5625	G	G
lom300tf_i03039	1399	TT	0	1	0.9	0.1	0	I	V
lom300tf_i03039	1452	TT	1	0	0	0.75	0.25	S	S
lom300tf_i03039	1514	TT	0	1	0	0.5	0.5	S	F
lom300tf_i03039	1530	TT	0	1	0.95	0.05	0	K	N
lom300tf_i03039	1626	TT	0	1	0.8	0.2	0	Q	H
lom300tf_i03039	1632	TT	1	0	0	0.5	0.5	L	L
lom300tf_i03039	1698	TT	0	1	0	0.95	0.05	S	R
lom300tf_i03039	615	EE	1	0	0	0.285714285714286	0.714285714285714	A	A
lom300tf_i03039	616	EE	0	1	0.75	0.25	0	M	V
lom300tf_i03039	621	EE	1	0	0	0.714285714285714	0.285714285714286	H	H
lom300tf_i03039	636	EE	1	0	0	0.857142857142857	0.142857142857143	V	V
lom300tf_i03039	654	EE	1	0	0	0.083333333333333	0.916666666666667	I	I
lom300tf_i03039	768	EE	1	0	0	0.75	0.25	K	K
lom300tf_i03039	780	EE	1	0	0.875	0.125	0	P	P
lom300tf_i03039	840	EE	1	0	0	0.75	0.25	L	L
lom300tf_i03039	918	EE	0	1	0.416666666666667	0.583333333333333	0	M	I
lom300tf_i03039	1029	EE	0	1	0.875	0.125	0	R	S
lom300tf_i03039	1200	EE	1	0	0.875	0.125	0	T	T
lom300tf_i03039	1236	EE	1	0	0.875	0.125	0	I	I
lom300tf_i03039	1238	EE	0	1	0.3125	0.6875	0	P	L
lom300tf_i03039	1258	EE	0	1	0.3125	0.6875	0	Q	E
lom300tf_i03039	1269	EE	1	0	0.9375	0.0625	0	I	I
lom300tf_i03039	1284	EE	1	0	0	0.6875	0.3125	T	T
lom300tf_i03039	1318	EE	0	1	0	0.3125	0.6875	T	A
lom300tf_i03039	1362	EE	1	0	0	0.125	0.875	G	G
lom300tf_i03039	1452	EE	1	0	0	0.3125	0.6875	S	S
lom300tf_i03039	1514	EE	0	1	0	0.1875	0.8125	S	F
lom300tf_i03039	1612	EE	0	1	0.75	0.25	0	I	V
lom300tf_i03039	1632	EE	1	0	0	0.3125	0.6875	L	L
lom300tf_i03039	1698	EE	0	1	0	0.875	0.125	S	R
lom300tf_i03039	1707	EE	1	0	0.875	0.125	0	V	V
lom300tf_i03039	1746	EE	1	0	0.9375	0.0625	0	C	C
lom300tf_i03039	615	NN	1	0	0	0.5	0.5	A	A
lom300tf_i03039	654	NN	1	0	0	0.5	0.5	I	I
lom300tf_i03039	673	NN	1	0	0.625	0.375	0	L	L
lom300tf_i03039	699	NN	0	1	0.833333333333333	0.166666666666667	0	R	S
lom300tf_i03039	891	NN	1	0	0.5	0.25	0	T	T
lom300tf_i03039	891	NN	1	0	0.5	0.25	0	T	T
lom300tf_i03039	891	NN	1	0	0	0.25	0.25	T	T
lom300tf_i03039	918	NN	1	0	0	0.25	0.75	I	I
lom300tf_i03039	969	NN	1	0	0.833333333333333	0.166666666666667	0	D	D
lom300tf_i03039	996	NN	0	1	0.833333333333333	0.166666666666667	0	E	D
lom300tf_i03039	1110	NN	1	0	0.5	0.5	0	G	G
lom300tf_i03039	1251	NN	1	0	0.75	0.25	0	N	N
lom300tf_i03039	1258	NN	0	1	0	0.75	0.25	Q	E
lom300tf_i03039	1269	NN	1	0	0	0.875	0.125	I	I
lom300tf_i03039	1284	NN	1	0	0	0.375	0.625	T	T
lom300tf_i03039	1318	NN	0	1	0	0.375	0.625	T	A
lom300tf_i03039	1397	NN	0	1	0.75	0.25	0	H	R
lom300tf_i03039	1426	NN	0	1	0.75	0.25	0	N	D
lom300tf_i03039	1452	NN	1	0	0	0.875	0.125	S	S
lom300tf_i03039	1514	NN	0	1	0	0.875	0.125	S	F
lom300tf_i03039	1591	NN	0	1	0.625	0.375	0	M	V
lom300tf_i03039	1594	NN	0	1	0.625	0.375	0	N	D
lom300tf_i03039	1604	NN	0	1	0.875	0.125	0	D	G
lom300tf_i03039	1626	NN	0	1	0.625	0.375	0	Q	H
lom300tf_i03039	1632	NN	1	0	0	0.375	0.625	L	L
lom300tf_i03039	1639	NN	0	1	0.75	0.25	0	P	S
lom300tf_i03039	1670	NN	0	1	0	0.125	0.875	A	G
lom300tf_i03039	1698	NN	0	1	0	0.5	0.5	S	R
lom300tf_i03039	1746	NN	1	0	0	0.875	0.125	C	C
lom300tf_i03043	126	TT	1	0	0.95	0.05	0	G	G
lom300tf_i03043	267	TT	1	0	0.9375	0.0625	0	G	G
lom300tf_i03043	1383	TT	1	0	0.5	0.5	0	G	G
lom300tf_i03043	1444	TT	1	0	0.833333333333333	0.166666666666667	0	L	L
lom300tf_i03043	576	EE	1	0	0.857142857142857	0.142857142857143	0	A	A
lom300tf_i03043	616	EE	0	1	0.9	0.1	0	S	R
lom300tf_i03043	1444	NN	1	0	0.75	0.25	0	L	L
lom300tf_i03043	19	E-T	0	1	0.416666666666667	0.583333333333333	0	Q	*
lom300tf_i03043	1239	E-T	1	0	0.375	0.625	0	V	V
lom300tf_i03043	19	E-N	0	1	0.555555555555556	0.444444444444444	0	Q	*
lom300tf_i03043	1239	E-N	1	0	0.6	0.4	0	V	V
lom300tf_i03075	926	TT	0	1	0.777777777777778	0.222222222222222	0	D	G
lom300tf_i03075	963	TT	1	0	0.916666666666667	0.083333333333333	0	R	R
lom300tf_i03075	1059	TT	1	0	0.95	0.05	0	F	F
lom300tf_i03075	609	EE	1	0	0.428571428571429	0.571428571428571	0	S	S
lom300tf_i03075	768	EE	1	0	0.125	0.875	0	F	F
lom300tf_i03075	1077	EE	1	0	0.625	0.375	0	T	T
lom300tf_i03075	560	NN	0	1	0.833333333333333	0.166666666666667	0	R	L
lom300tf_i03075	926	NN	0	1	0.5	0.5	0	D	G
lom300tf_i03075	963	NN	1	0	0.75	0.25	0	R	R
lom300tf_i03075	1059	NN	1	0	0.875	0.125	0	F	F
lom300tf_i03075	1284	NN	1	0	0.833333333333333	0.166666666666667	0	V	V
lom300tf_i03075	1286	NN	0	1	0.833333333333333	0.166666666666667	0	K	M
lom300tf_i03075	303	E-T	1	0	0.5	0.5	0	A	A
lom300tf_i03075	1197	E-T	1	0	0.333333333333333	0.666666666666667	0	S	S
lom300tf_i03075	303	E-N	1	0	0.666666666666667	0.333333333333333	0	A	A
lom300tf_i03075	1197	E-N	1	0	0.571428571428571	0.428571428571429	0	S	S
lom300tf_i03087	61	TT	0	1	0.1	0.9	0	H	Y
lom300tf_i03087	180	TT	1	0	0.9	0.1	0	F	F
lom300tf_i03087	304	TT	0	1	0	0.75	0.25	K	*
lom300tf_i03087	307	TT	0	1	0	0.75	0.25	I	V
lom300tf_i03087	409	TT	0	1	0	0.166666666666667	0.833333333333333	I	L
lom300tf_i03087	448	TT	0	1	0.928571428571429	0.071428571428571	0	V	F
lom300tf_i03087	469	TT	0	1	0	0.833333333333333	0.166666666666667	T	S
lom300tf_i03087	479	TT	0	1	0.833333333333333	0.166666666666667	0	A	G
lom300tf_i03087	481	TT	0	1	0.916666666666667	0.083333333333333	0	V	L
lom300tf_i03087	534	TT	0	1	0.944444444444444	0.055555555555556	0	Q	H
lom300tf_i03087	757	TT	0	1	0.9	0.1	0	K	Q
lom300tf_i03087	778	TT	0	1	0.1	0.9	0	H	D
lom300tf_i03087	863	TT	0	1	0.1	0.9	0	E	G
lom300tf_i03087	924	TT	1	0	0.9	0.1	0	V	V
lom300tf_i03087	999	TT	0	1	0.95	0.05	0	K	N
lom300tf_i03087	1180	TT	0	1	0.875	0.125	0	V	L
lom300tf_i03087	6	EE	1	0	0.9375	0.0625	0	Y	Y
lom300tf_i03087	139	EE	0	1	0.9375	0.0625	0	N	Y
lom300tf_i03087	184	EE	0	1	0.0625	0.9375	0	N	D
lom300tf_i03087	191	EE	0	1	0.0625	0.9375	0	D	A
lom300tf_i03087	307	EE	0	1	0	0.75	0.25	I	V
lom300tf_i03087	390	EE	1	0	0.2	0.8	0	V	V
lom300tf_i03087	409	EE	0	1	0	0.666666666666667	0.333333333333333	I	L
lom300tf_i03087	413	EE	0	1	0.5	0.5	0	Y	F
lom300tf_i03087	435	EE	1	0	0.166666666666667	0.833333333333333	0	C	C
lom300tf_i03087	485	EE	0	1	0	0.5	0.5	K	R
lom300tf_i03087	540	EE	0	1	0.5625	0.4375	0	E	D
lom300tf_i03087	548	EE	0	1	0.5625	0.4375	0	Y	F
lom300tf_i03087	553	EE	0	1	0.5625	0.4375	0	T	S
lom300tf_i03087	968	EE	0	1	0.875	0.125	0	A	V
lom300tf_i03087	1077	EE	0	1	0.928571428571429	0.071428571428571	0	K	N
lom300tf_i03087	1078	EE	0	1	0.9375	0.0625	0	P	S
lom300tf_i03087	1133	EE	0	1	0.3125	0.6875	0	S	F
lom300tf_i03087	1175	EE	0	1	0.125	0.875	0	K	T
lom300tf_i03087	1187	EE	0	1	0.285714285714286	0.714285714285714	0	T	S
lom300tf_i03087	1270	EE	0	1	0.875	0.125	0	V	L
lom300tf_i03087	1308	EE	0	1	0.875	0.125	0	E	D
lom300tf_i03087	89	NN	0	1	0.666666666666667	0.333333333333333	0	A	G
lom300tf_i03087	235	NN	0	1	0.875	0.125	0	P	S
lom300tf_i03087	357	NN	0	1	0.833333333333333	0.166666666666667	0	K	N
lom300tf_i03087	479	NN	0	1	0.833333333333333	0.166666666666667	0	A	G
lom300tf_i03087	481	NN	0	1	0.833333333333333	0.166666666666667	0	V	L
lom300tf_i03087	548	NN	0	1	0	0.375	0.625	Y	F
lom300tf_i03087	717	NN	1	0	0.625	0.375	0	P	P
lom300tf_i03087	757	NN	0	1	0.375	0.625	0	K	Q
lom300tf_i03087	778	NN	0	1	0.625	0.375	0	H	D
lom300tf_i03087	804	NN	0	1	0.375	0.625	0	K	N
lom300tf_i03087	863	NN	0	1	0.625	0.375	0	E	G
lom300tf_i03087	894	NN	1	0	0.75	0.25	0	S	S
lom300tf_i03087	924	NN	1	0	0.75	0.25	0	V	V
lom300tf_i03087	942	NN	1	0	0.875	0.125	0	S	S
lom300tf_i03087	955	NN	0	1	0.875	0.125	0	T	S
lom300tf_i03087	1078	NN	0	1	0	0.375	0.625	P	S
lom300tf_i03087	1155	NN	1	0	0.875	0.125	0	L	L
lom300tf_i03087	1166	NN	0	1	0.625	0.375	0	K	T
lom300tf_i03087	13	E-T	0	1	0.5	0.5	0	I	L
lom300tf_i03087	151	E-T	0	1	0.444444444444444	0.555555555555556	0	I	L
lom300tf_i03087	804	E-T	0	1	0.470588235294118	0.529411764705882	0	K	N
lom300tf_i03087	13	E-N	0	1	0.636363636363636	0.363636363636364	0	I	L
lom300tf_i03087	61	E-N	0	1	0.636363636363636	0.363636363636364	0	H	Y
lom300tf_i03087	151	E-N	0	1	0.666666666666667	0.333333333333333	0	I	L
lom300tf_i03096	586	EE	0	1	0.875	0.125	0	T	A
lom300tf_i03096	611	EE	0	1	0.6875	0.3125	0	H	R
lom300tf_i03096	653	NN	0	1	0.75	0.25	0	Q	R
lom300tf_i03096	681	NN	0	1	0.75	0.25	0	I	M
lom300tf_i03111	117	EE	1	0	0.833333333333333	0.166666666666667	0	R	R
lom300tf_i03111	138	EE	1	0	0.6875	0.3125	0	D	D
lom300tf_i03111	198	EE	1	0	0.714285714285714	0.285714285714286	0	L	L
lom300tf_i03111	213	EE	1	0	0.714285714285714	0.285714285714286	0	K	K
lom300tf_i03111	225	EE	1	0	0.75	0.25	0	L	L
lom300tf_i03111	330	EE	1	0	0.4375	0.5625	0	E	E
lom300tf_i03111	379	EE	0	1	0.875	0.125	0	I	V
lom300tf_i03111	330	NN	1	0	0	0.625	0.375	E	E
lom300tf_i03119	342	TT	1	0	0.928571428571429	0.071428571428571	0	V	V
lom300tf_i03119	200	EE	0	1	0.6	0.4	0	R	L
lom300tf_i03119	366	EE	1	0	0.6	0.4	0	A	A
lom300tf_i03119	339	NN	1	0	0.666666666666667	0.333333333333333	0	N	N
lom300tf_i03119	363	NN	1	0	0.833333333333333	0.166666666666667	0	I	I
lom300tf_i03119	342	E-N	1	0	0.666666666666667	0.333333333333333	0	V	V
lom300tf_i03127	641	TT	0	1	0.1	0.9	0	A	V
lom300tf_i03127	654	TT	1	0	0.95	0.05	0	P	P
lom300tf_i03127	660	TT	1	0	0.1	0.9	0	T	T
lom300tf_i03127	663	TT	1	0	0.75	0.25	0	T	T
lom300tf_i03127	680	TT	0	1	0.95	0.05	0	Q	L
lom300tf_i03127	699	TT	1	0	0.95	0.05	0	Y	Y
lom300tf_i03127	769	TT	0	1	0.05	0.95	0	G	C
lom300tf_i03127	925	TT	0	1	0.95	0.05	0	T	A
lom300tf_i03127	951	TT	1	0	0.95	0.05	0	T	T
lom300tf_i03127	1061	TT	0	1	0.95	0.05	0	E	G
lom300tf_i03127	644	EE	0	1	0.9375	0.0625	0	Y	S
lom300tf_i03127	739	EE	0	1	0.75	0.25	0	I	V
lom300tf_i03127	752	EE	0	1	0	0.875	0.125	A	G
lom300tf_i03127	765	EE	1	0	0.9375	0.0625	0	G	G
lom300tf_i03127	843	EE	1	0	0.125	0.875	0	P	P
lom300tf_i03127	1057	EE	0	1	0.9375	0.0625	0	P	S
lom300tf_i03127	1154	EE	0	1	0.9375	0.0625	0	T	S
lom300tf_i03127	1281	EE	1	0	0.875	0.125	0	T	T
lom300tf_i03127	456	NN	1	0	0.75	0.25	0	D	D
lom300tf_i03127	641	NN	0	1	0.875	0.125	0	A	V
lom300tf_i03127	654	NN	1	0	0.75	0.25	0	P	P
lom300tf_i03127	660	NN	1	0	0.875	0.125	0	T	T
lom300tf_i03127	680	NN	0	1	0.75	0.25	0	Q	L
lom300tf_i03127	699	NN	1	0	0.625	0.375	0	Y	Y
lom300tf_i03127	769	NN	0	1	0.25	0.75	0	G	C
lom300tf_i03127	925	NN	0	1	0.5	0.5	0	T	A
lom300tf_i03127	951	NN	1	0	0.5	0.5	0	T	T
lom300tf_i03127	1142	NN	0	1	0.5	0.5	0	G	V
lom300tf_i03127	412	E-T	0	1	0.75	0.25	0	T	A
lom300tf_i03127	751	E-T	0	1	0.444444444444444	0.555555555555556	0	T	A
lom300tf_i03127	988	E-T	0	1	0.444444444444444	0.555555555555556	0	V	L
lom300tf_i03127	1142	E-T	0	1	0.444444444444444	0.555555555555556	0	G	V
lom300tf_i03127	751	E-N	0	1	0.666666666666667	0.333333333333333	0	T	A
lom300tf_i03127	988	E-N	0	1	0.666666666666667	0.333333333333333	0	V	L
lom300tf_i03163	205	EE	0	1	0	0.916666666666667	0.083333333333333	I	V
lom300tf_i03163	609	EE	1	0	0.75	0.25	0	Y	Y
lom300tf_i03163	615	EE	1	0	0.375	0.625	0	R	R
lom300tf_i03163	34	NN	0	1	0.75	0.25	0	V	L
lom300tf_i03163	495	E-T	1	0	0.3	0.7	0	K	K
lom300tf_i03163	495	E-N	1	0	0.5	0.5	0	K	K
lom300tf_i03199	359	NN	0	1	0.25	0.75	0	A	V
lom300tf_i03199	383	NN	0	1	0.666666666666667	0.333333333333333	0	K	R
lom300tf_i03199	146	E-T	0	1	0.411764705882353	0.588235294117647	0	P	L
lom300tf_i03199	280	E-T	0	1	0.125	0.875	0	L	F
lom300tf_i03199	359	E-T	0	1	0.470588235294118	0.529411764705882	0	A	V
lom300tf_i03199	415	E-T	0	1	0.444444444444444	0.555555555555556	0	V	L
lom300tf_i03199	428	E-T	0	1	0.470588235294118	0.529411764705882	0	S	L
lom300tf_i03199	146	E-N	0	1	0.7	0.3	0	P	L
lom300tf_i03199	280	E-N	0	1	0.5	0.5	0	L	F
lom300tf_i03199	415	E-N	0	1	0.727272727272727	0.272727272727273	0	V	L
lom300tf_i03199	428	E-N	0	1	0.727272727272727	0.272727272727273	0	S	L
lom300tf_i03235	6	TT	0	1	0.55	0.45	0	I	M
lom300tf_i03235	91	TT	0	1	0.9	0.1	0	S	R
lom300tf_i03235	114	TT	1	0	0.5	0.5	0	P	P
lom300tf_i03235	264	TT	1	0	0.75	0.25	0	E	E
lom300tf_i03235	286	TT	0	1	0.9	0.1	0	K	E
lom300tf_i03235	333	TT	1	0	0.55	0.45	0	S	S
lom300tf_i03235	23	EE	0	1	0.6875	0.3125	0	Y	C
lom300tf_i03235	38	EE	0	1	0.6875	0.3125	0	R	I
lom300tf_i03235	53	EE	0	1	0.8125	0.1875	0	*	L
lom300tf_i03235	59	EE	0	1	0.6875	0.3125	0	K	I
lom300tf_i03235	89	EE	0	1	0.8125	0.1875	0	R	L
lom300tf_i03235	92	EE	0	1	0.6875	0.3125	0	H	R
lom300tf_i03235	107	EE	0	1	0.9375	0.0625	0	Q	R
lom300tf_i03235	122	EE	0	1	0.8125	0.1875	0	N	I
lom300tf_i03235	124	EE	0	1	0.8125	0.1875	0	R	W
lom300tf_i03235	273	EE	1	0	0.6875	0.3125	0	C	C
lom300tf_i03235	326	EE	0	1	0.75	0.25	0	D	A
lom300tf_i03235	329	EE	0	1	0.75	0.25	0	Q	L
lom300tf_i03235	380	EE	0	1	0.8125	0.1875	0	H	R
lom300tf_i03235	1	NN	0	1	0.875	0.125	0	R	W
lom300tf_i03235	12	NN	1	0	0.75	0.25	0	F	F
lom300tf_i03235	92	NN	0	1	0	0.125	0.875	H	R
lom300tf_i03235	214	NN	0	1	0.875	0.125	0	T	A
lom300tf_i03235	333	NN	1	0	0.625	0.375	0	S	S
lom300tf_i03235	379	NN	0	1	0.875	0.125	0	R	C
lom300tf_i03246	66	TT	1	0	0.05	0.95	0	T	T
lom300tf_i03246	130	TT	0	1	0.055555555555556	0.944444444444444	0	I	V
lom300tf_i03246	245	TT	0	1	0.055555555555556	0.944444444444444	0	Y	S
lom300tf_i03246	376	TT	0	1	0.95	0.05	0	S	C
lom300tf_i03246	186	E-T	1	0	0.25	0.75	0	L	L
lom300tf_i03246	66	E-N	1	0	0.666666666666667	0.333333333333333	0	T	T
lom300tf_i03246	130	E-N	0	1	0.636363636363636	0.363636363636364	0	I	V
lom300tf_i03246	245	E-N	0	1	0.5	0.5	0	Y	S
lom300tf_i03328	5	TT	0	1	0.65	0.35	0	H	R
lom300tf_i03328	221	TT	0	1	0.8125	0.1875	0	N	S
lom300tf_i03328	246	TT	1	0	0	0.0625	0.9375	A	A
lom300tf_i03328	348	TT	1	0	0.833333333333333	0.166666666666667	0	V	V
lom300tf_i03328	60	EE	0	1	0.1875	0.8125	0	N	K
lom300tf_i03328	69	EE	0	1	0.1875	0.8125	0	L	F
lom300tf_i03328	91	EE	0	1	0.1875	0.8125	0	Q	*
lom300tf_i03328	154	EE	0	1	0.8125	0.1875	0	K	Q
lom300tf_i03328	246	EE	1	0	0	0.8125	0.1875	A	A
lom300tf_i03328	349	EE	0	1	0.928571428571429	0.071428571428571	0	K	Q
lom300tf_i03328	410	EE	0	1	0.8125	0.1875	0	Y	F
lom300tf_i03328	5	NN	0	1	0.375	0.625	0	H	R
lom300tf_i03328	154	NN	0	1	0	0.75	0.25	K	Q
lom300tf_i03328	221	NN	0	1	0.25	0.75	0	N	S
lom300tf_i03347	195	TT	1	0	0.6	0.4	0	P	P
lom300tf_i03347	166	NN	1	0	0.125	0.875	0	R	R
lom300tf_i03347	195	NN	1	0	0.75	0.125	0	P	P
lom300tf_i03347	195	NN	1	0	0	0.125	0.125	P	P
lom300tf_i03347	195	NN	1	0	0.75	0.125	0	P	P
lom300tf_i03347	212	NN	0	1	0.875	0.125	0	Y	F
lom300tf_i03347	216	NN	1	0	0.125	0.875	0	K	K
lom300tf_i03347	246	NN	1	0	0.875	0.125	0	F	F
lom300tf_i03347	447	NN	1	0	0.125	0.875	0	I	I
lom300tf_i03347	468	NN	1	0	0.166666666666667	0.833333333333333	0	T	T
lom300tf_i03347	96	E-T	1	0	0.333333333333333	0.666666666666667	0	T	T
lom300tf_i03347	100	E-T	0	1	0.333333333333333	0.666666666666667	0	T	A
lom300tf_i03347	166	E-T	1	0	0.444444444444444	0.555555555555556	0	R	R
lom300tf_i03347	216	E-T	1	0	0.444444444444444	0.555555555555556	0	K	K
lom300tf_i03347	417	E-T	0	1	0.444444444444444	0.555555555555556	0	I	M
lom300tf_i03347	447	E-T	1	0	0.444444444444444	0.555555555555556	0	I	I
lom300tf_i03347	468	E-T	1	0	0.8	0.2	0	T	T
lom300tf_i03347	96	E-N	1	0	0.625	0.375	0	T	T
lom300tf_i03347	100	E-N	0	1	0.555555555555556	0.444444444444444	0	T	A
lom300tf_i03347	417	E-N	0	1	0.727272727272727	0.272727272727273	0	I	M
lom300tf_i03352	179	TT	0	1	0.95	0.05	0	K	M
lom300tf_i03352	293	TT	0	1	0	0.375	0.625	H	R
lom300tf_i03352	118	EE	0	1	0.75	0.25	0	I	V
lom300tf_i03352	190	EE	0	1	0.0625	0.9375	0	N	D
lom300tf_i03352	293	EE	0	1	0	0.071428571428571	0.928571428571429	H	R
lom300tf_i03352	617	EE	0	1	0.928571428571429	0.071428571428571	0	*	L
lom300tf_i03352	699	EE	1	0	0.428571428571429	0.571428571428571	0	P	P
lom300tf_i03352	749	EE	0	1	0.642857142857143	0.357142857142857	0	K	R
lom300tf_i03352	836	EE	0	1	0.75	0.25	0	E	A
lom300tf_i03352	293	NN	0	1	0	0.166666666666667	0.833333333333333	H	R
lom300tf_i03352	543	NN	1	0	0.75	0.25	0	E	E
lom300tf_i03352	842	NN	0	1	0.875	0.125	0	S	F
lom300tf_i03352	163	E-T	0	1	0.470588235294118	0.529411764705882	0	T	S
lom300tf_i03352	225	E-T	1	0	0.444444444444444	0.555555555555556	0	L	L
lom300tf_i03352	372	E-T	1	0	0.5	0.5	0	T	T
lom300tf_i03352	550	E-T	1	0	0.470588235294118	0.529411764705882	0	R	R
lom300tf_i03352	163	E-N	0	1	0.666666666666667	0.333333333333333	0	T	S
lom300tf_i03352	225	E-N	1	0	0.666666666666667	0.333333333333333	0	L	L
lom300tf_i03352	550	E-N	1	0	0.666666666666667	0.333333333333333	0	R	R
lom300tf_i03357	102	TT	1	0	0.75	0.25	0	E	E
lom300tf_i03357	253	TT	1	0	0.7	0.3	0	L	L
lom300tf_i03357	245	EE	0	1	0.8125	0.1875	0	S	C
lom300tf_i03357	253	NN	1	0	0.75	0.25	0	L	L
lom300tf_i03357	531	E-T	1	0	0.666666666666667	0.333333333333333	0	T	T
lom300tf_i03357	531	E-N	1	0	0.75	0.25	0	T	T
lom300tf_i03361	16	EE	0	1	0.8125	0.1875	0	H	Y
lom300tf_i03361	199	NN	0	1	0.75	0.25	0	G	C
lom300tf_i03363	14	TT	0	1	0.25	0.75	0	A	V
lom300tf_i03363	51	EE	1	0	0.3125	0.6875	0	I	I
lom300tf_i03363	294	EE	1	0	0.916666666666667	0.083333333333333	0	D	D
lom300tf_i03363	14	E-N	0	1	0.5	0.5	0	A	V
lom300tf_i03386	1366	EE	1	0	0.625	0.375	0	L	L
lom300tf_i03386	1402	EE	0	1	0.9375	0.0625	0	D	Y
lom300tf_i03386	1556	NN	0	1	0.875	0.125	0	D	G
lom300tf_i03386	1122	E-T	0	1	0.571428571428571	0.428571428571429	0	R	S
lom300tf_i03386	1239	E-T	1	0	0.470588235294118	0.529411764705882	0	P	P
lom300tf_i03386	1260	E-T	1	0	0.470588235294118	0.529411764705882	0	I	I
lom300tf_i03386	1404	E-T	1	0	0.444444444444444	0.555555555555556	0	D	D
lom300tf_i03386	1467	E-T	1	0	0.375	0.625	0	D	D
lom300tf_i03386	1713	E-T	1	0	0.444444444444444	0.555555555555556	0	G	G
lom300tf_i03386	1794	E-T	1	0	0.444444444444444	0.555555555555556	0	F	F
lom300tf_i03386	1239	E-N	1	0	0.666666666666667	0.333333333333333	0	P	P
lom300tf_i03386	1260	E-N	1	0	0.666666666666667	0.333333333333333	0	I	I
lom300tf_i03386	1404	E-N	1	0	0.666666666666667	0.333333333333333	0	D	D
lom300tf_i03386	1467	E-N	1	0	0.6	0.4	0	D	D
lom300tf_i03386	1713	E-N	1	0	0.666666666666667	0.333333333333333	0	G	G
lom300tf_i03386	1794	E-N	1	0	0.666666666666667	0.333333333333333	0	F	F
lom300tf_i03394	300	TT	1	0	0.9	0.1	0	G	G
lom300tf_i03394	843	TT	1	0	0.65	0.35	0	P	P
lom300tf_i03394	684	EE	1	0	0.916666666666667	0.083333333333333	0	G	G
lom300tf_i03394	900	EE	1	0	0.625	0.375	0	T	T
lom300tf_i03394	963	EE	1	0	0.5625	0.4375	0	S	S
lom300tf_i03394	1001	EE	0	1	0.9375	0.0625	0	S	F
lom300tf_i03394	300	NN	1	0	0.875	0.125	0	G	G
lom300tf_i03394	468	NN	1	0	0.875	0.125	0	V	V
lom300tf_i03394	504	NN	1	0	0.875	0.125	0	Y	Y
lom300tf_i03394	937	NN	0	1	0.25	0.75	0	L	F
lom300tf_i03394	176	E-T	0	1	0.333333333333333	0.666666666666667	0	H	R
lom300tf_i03394	192	E-T	1	0	0.444444444444444	0.555555555555556	0	K	K
lom300tf_i03394	937	E-T	0	1	0.470588235294118	0.529411764705882	0	L	F
lom300tf_i03394	946	E-T	0	1	0.444444444444444	0.555555555555556	0	R	C
lom300tf_i03394	176	E-N	0	1	0.555555555555556	0.444444444444444	0	H	R
lom300tf_i03394	192	E-N	1	0	0.666666666666667	0.333333333333333	0	K	K
lom300tf_i03394	946	E-N	0	1	0.666666666666667	0.333333333333333	0	R	C
lom300tf_i03398	543	TT	1	0	0.928571428571429	0.071428571428571	0	G	G
lom300tf_i03421	189	TT	1	0	0.9	0.1	0	Q	Q
lom300tf_i03421	232	TT	0	1	0.95	0.05	0	M	L
lom300tf_i03421	285	TT	1	0	0.05	0.95	0	T	T
lom300tf_i03421	165	EE	1	0	0.071428571428571	0.928571428571429	0	A	A
lom300tf_i03421	189	NN	1	0	0.166666666666667	0.833333333333333	0	Q	Q
lom300tf_i03421	285	NN	1	0	0.833333333333333	0.166666666666667	0	T	T
lom300tf_i03421	435	E-T	1	0	0.285714285714286	0.714285714285714	0	L	L
lom300tf_i03421	588	E-T	1	0	0.444444444444444	0.555555555555556	0	L	L
lom300tf_i03421	435	E-N	1	0	0.666666666666667	0.333333333333333	0	L	L
lom300tf_i03421	588	E-N	1	0	0.666666666666667	0.333333333333333	0	L	L
lom300tf_i03429	337	TT	1	0	0.85	0.15	0	R	R
lom300tf_i03429	360	TT	1	0	0	0.85	0.15	S	S
lom300tf_i03429	387	TT	1	0	0.85	0.15	0	T	T
lom300tf_i03429	445	TT	0	1	0.15	0.85	0	G	W
lom300tf_i03429	60	EE	1	0	0.9375	0.0625	0	T	T
lom300tf_i03429	93	EE	1	0	0.9375	0.0625	0	G	G
lom300tf_i03429	108	EE	1	0	0.125	0.875	0	I	I
lom300tf_i03429	267	EE	1	0	0.9375	0.0625	0	R	R
lom300tf_i03429	360	EE	1	0	0	0.9375	0.0625	S	S
lom300tf_i03429	109	NN	0	1	0.833333333333333	0.166666666666667	0	S	R
lom300tf_i03429	135	NN	1	0	0.666666666666667	0.333333333333333	0	P	P
lom300tf_i03429	387	NN	1	0	0.166666666666667	0.833333333333333	0	T	T
lom300tf_i03429	58	E-T	0	1	0.533333333333333	0.466666666666667	0	T	A
lom300tf_i03429	58	E-N	0	1	0.666666666666667	0.333333333333333	0	T	A
lom300tf_i03429	337	E-N	1	0	0.8	0.2	0	R	R
lom300tf_i03437	783	TT	1	0	0.285714285714286	0.714285714285714	0	A	A
lom300tf_i03437	858	TT	1	0	0.95	0.05	0	S	S
lom300tf_i03437	876	TT	1	0	0.95	0.05	0	I	I
lom300tf_i03437	888	TT	1	0	0.95	0.05	0	N	N
lom300tf_i03437	906	TT	1	0	0.95	0.05	0	D	D
lom300tf_i03437	909	TT	1	0	0.95	0.05	0	E	E
lom300tf_i03437	936	TT	1	0	0.95	0.05	0	P	P
lom300tf_i03437	939	TT	1	0	0.35	0.65	0	F	F
lom300tf_i03437	942	TT	1	0	0.95	0.05	0	G	G
lom300tf_i03437	951	TT	1	0	0.95	0.05	0	T	T
lom300tf_i03437	954	TT	1	0	0.95	0.05	0	N	N
lom300tf_i03437	735	EE	1	0	0.75	0.25	0	L	L
lom300tf_i03437	1005	EE	1	0	0.9375	0.0625	0	F	F
lom300tf_i03437	1035	EE	1	0	0.9375	0.0625	0	A	A
lom300tf_i03437	939	NN	1	0	0.75	0.25	0	F	F
lom300tf_i03437	1005	NN	1	0	0	0.75	0.25	F	F
lom300tf_i03437	1089	NN	1	0	0.625	0.375	0	V	V
lom300tf_i03437	783	E-N	1	0	0.333333333333333	0.666666666666667	0	A	A
lom300tf_i03457	130	TT	0	1	0.2	0.8	0	M	V
lom300tf_i03457	244	TT	0	1	0.8	0.2	0	P	S
lom300tf_i03457	410	TT	0	1	0	0.928571428571429	0.071428571428571	D	G
lom300tf_i03457	176	EE	0	1	0.8125	0.1875	0	H	R
lom300tf_i03457	223	EE	0	1	0.9375	0.0625	0	H	D
lom300tf_i03457	246	EE	1	0	0.875	0.125	0	S	S
lom300tf_i03457	276	EE	1	0	0.0625	0.9375	0	S	S
lom300tf_i03457	295	EE	1	0	0.0625	0.9375	0	R	R
lom300tf_i03457	351	EE	1	0	0.9375	0.0625	0	S	S
lom300tf_i03457	410	EE	0	1	0	0.9375	0.0625	D	G
lom300tf_i03457	414	EE	1	0	0.9	0.1	0	F	F
lom300tf_i03457	419	EE	0	1	0.875	0.125	0	Q	L
lom300tf_i03457	244	NN	0	1	0.75	0.25	0	P	S
lom300tf_i03457	254	NN	0	1	0.875	0.125	0	A	G
lom300tf_i03457	307	NN	0	1	0.875	0.125	0	P	S
lom300tf_i03457	321	NN	1	0	0.375	0.625	0	N	N
lom300tf_i03457	333	NN	1	0	0.375	0.625	0	T	T
lom300tf_i03457	346	NN	0	1	0.875	0.125	0	R	G
lom300tf_i03457	379	NN	0	1	0.833333333333333	0.166666666666667	0	K	E
lom300tf_i03457	410	NN	0	1	0	0.875	0.125	D	G
lom300tf_i03457	118	E-T	0	1	0.571428571428571	0.428571428571429	0	Q	E
lom300tf_i03457	321	E-T	1	0	0.444444444444444	0.555555555555556	0	N	N
lom300tf_i03457	333	E-T	1	0	0.444444444444444	0.555555555555556	0	T	T
lom300tf_i03457	115	E-N	0	1	0.833333333333333	0.166666666666667	0	R	G
lom300tf_i03457	118	E-N	0	1	0.8	0.2	0	Q	E
lom300tf_i03457	115	T-N	0	1	0.75	0.25	0	R	G
lom300tf_i03461	189	EE	1	0	0.5	0.5	0	P	P
lom300tf_i03461	192	EE	1	0	0.5	0.5	0	C	C
lom300tf_i03461	525	EE	1	0	0.75	0.25	0	G	G
lom300tf_i03461	720	EE	1	0	0.166666666666667	0.833333333333333	0	P	P
lom300tf_i03461	222	NN	1	0	0.75	0.25	0	C	C
lom300tf_i03461	375	NN	1	0	0.75	0.25	0	A	A
lom300tf_i03461	360	E-T	1	0	0.166666666666667	0.833333333333333	0	N	N
lom300tf_i03461	456	E-T	1	0	0.666666666666667	0.333333333333333	0	L	L
lom300tf_i03461	573	E-T	1	0	0.444444444444444	0.555555555555556	0	T	T
lom300tf_i03461	360	E-N	1	0	0.333333333333333	0.666666666666667	0	N	N
lom300tf_i03461	456	E-N	1	0	0.666666666666667	0.333333333333333	0	L	L
lom300tf_i03461	573	E-N	1	0	0.666666666666667	0.333333333333333	0	T	T
lom300tf_i03465	352	TT	0	1	0.9	0.1	0	I	L
lom300tf_i03465	483	TT	1	0	0.333333333333333	0.666666666666667	0	P	P
lom300tf_i03465	634	TT	0	1	0.944444444444444	0.055555555555556	0	R	W
lom300tf_i03465	762	TT	0	1	0.928571428571429	0.071428571428571	0	*	Y
lom300tf_i03465	868	TT	1	0	0.9375	0.0625	0	R	R
lom300tf_i03465	57	EE	1	0	0.625	0.375	0	A	A
lom300tf_i03465	444	EE	1	0	0.916666666666667	0.083333333333333	0	T	T
lom300tf_i03465	844	EE	0	1	0.916666666666667	0.083333333333333	0	I	V
lom300tf_i03465	178	NN	0	1	0.875	0.125	0	T	S
lom300tf_i03465	352	NN	0	1	0.666666666666667	0.333333333333333	0	I	L
lom300tf_i03489	930	TT	1	0	0.85	0.15	0	R	R
lom300tf_i03489	963	TT	1	0	0	0.9	0.1	V	V
lom300tf_i03489	975	TT	1	0	0.85	0.15	0	S	S
lom300tf_i03489	375	EE	1	0	0.625	0.375	0	Q	Q
lom300tf_i03489	714	EE	1	0	0.6	0.4	0	V	V
lom300tf_i03489	810	EE	1	0	0.357142857142857	0.642857142857143	0	T	T
lom300tf_i03489	843	EE	1	0	0.375	0.625	0	Y	Y
lom300tf_i03489	669	NN	1	0	0.25	0.75	0	L	L
lom300tf_i03489	819	NN	1	0	0.833333333333333	0.166666666666667	0	A	A
lom300tf_i03489	903	NN	1	0	0.75	0.25	0	A	A
lom300tf_i03489	930	NN	1	0	0.875	0.125	0	R	R
lom300tf_i03489	963	NN	1	0	0	0.75	0.25	V	V
lom300tf_i03489	975	NN	1	0	0.875	0.125	0	S	S
lom300tf_i03489	414	E-T	1	0	0.666666666666667	0.333333333333333	0	A	A
lom300tf_i03489	540	E-T	1	0	0.333333333333333	0.666666666666667	0	V	V
lom300tf_i03489	573	E-T	1	0	0.4	0.6	0	G	G
lom300tf_i03489	669	E-T	1	0	0.454545454545455	0.545454545454545	0	L	L
lom300tf_i03489	540	E-N	1	0	0.75	0.25	0	V	V
lom300tf_i03537	186	TT	1	0	0.7	0.3	0	L	L
lom300tf_i03537	417	TT	1	0	0.9	0.1	0	P	P
lom300tf_i03537	519	TT	1	0	0.5	0.5	0	G	G
lom300tf_i03537	568	TT	0	1	0.611111111111111	0.388888888888889	0	R	G
lom300tf_i03537	314	EE	0	1	0.9375	0.0625	0	K	R
lom300tf_i03537	594	EE	1	0	0.375	0.625	0	N	N
lom300tf_i03537	186	NN	1	0	0.625	0.375	0	L	L
lom300tf_i03537	429	NN	0	1	0.75	0.25	0	K	N
lom300tf_i03537	506	NN	0	1	0.875	0.125	0	T	M
lom300tf_i03537	519	NN	1	0	0.625	0.375	0	G	G
lom300tf_i03537	568	NN	0	1	0.625	0.375	0	R	G
lom300tf_i03537	44	E-T	0	1	0.571428571428571	0.428571428571429	0	N	T
lom300tf_i03537	81	E-T	1	0	0.428571428571429	0.571428571428571	0	I	I
lom300tf_i03537	180	E-T	1	0	0.444444444444444	0.555555555555556	0	G	G
lom300tf_i03537	348	E-T	1	0	0.470588235294118	0.529411764705882	0	G	G
lom300tf_i03537	635	E-T	0	1	0.333333333333333	0.666666666666667	0	R	L
lom300tf_i03537	639	E-T	1	0	0.555555555555556	0.444444444444444	0	N	N
lom300tf_i03537	969	E-T	0	1	0.307692307692308	0.692307692307692	0	D	E
lom300tf_i03537	44	E-N	0	1	0.8	0.2	0	N	T
lom300tf_i03537	81	E-N	1	0	0.6	0.4	0	I	I
lom300tf_i03537	180	E-N	1	0	0.666666666666667	0.333333333333333	0	G	G
lom300tf_i03537	348	E-N	1	0	0.666666666666667	0.333333333333333	0	G	G
lom300tf_i03537	635	E-N	0	1	0.5	0.5	0	R	L
lom300tf_i03537	639	E-N	1	0	0.555555555555556	0.444444444444444	0	N	N
lom300tf_i03537	969	E-N	0	1	0.666666666666667	0.333333333333333	0	D	E
lom300tf_i03549	235	TT	1	0	0	0.888888888888889	0.111111111111111	R	R
lom300tf_i03549	956	TT	0	1	0.65	0.35	0	E	A
lom300tf_i03549	234	EE	1	0	0.833333333333333	0.166666666666667	0	L	L
lom300tf_i03549	235	EE	1	0	0	0.833333333333333	0.166666666666667	R	R
lom300tf_i03549	240	EE	1	0	0.857142857142857	0.142857142857143	0	P	P
lom300tf_i03549	309	EE	1	0	0	0.125	0.875	T	T
lom300tf_i03549	525	EE	1	0	0.9	0.1	0	L	L
lom300tf_i03549	1219	EE	0	1	0.785714285714286	0.214285714285714	0	I	V
lom300tf_i03549	1311	EE	1	0	0.1	0.9	0	K	K
lom300tf_i03549	956	NN	0	1	0.75	0.25	0	E	A
lom300tf_i03549	1086	NN	1	0	0.125	0.875	0	K	K
lom300tf_i03549	1245	NN	1	0	0.125	0.875	0	S	S
lom300tf_i03549	1263	NN	1	0	0.875	0.125	0	E	E
lom300tf_i03549	1339	NN	0	1	0.125	0.875	0	Q	E
lom300tf_i03549	456	E-T	1	0	0.4	0.6	0	Y	Y
lom300tf_i03549	504	E-T	1	0	0.666666666666667	0.333333333333333	0	T	T
lom300tf_i03549	603	E-T	1	0	0.375	0.625	0	P	P
lom300tf_i03549	1086	E-T	1	0	0.444444444444444	0.555555555555556	0	K	K
lom300tf_i03549	1245	E-T	1	0	0.4	0.6	0	S	S
lom300tf_i03549	1339	E-T	0	1	0.333333333333333	0.666666666666667	0	Q	E
lom300tf_i03549	456	E-N	1	0	0.666666666666667	0.333333333333333	0	Y	Y
lom300tf_i03549	504	E-N	1	0	0.75	0.25	0	T	T
lom300tf_i03549	603	E-N	1	0	0.6	0.4	0	P	P
lom300tf_i03553	156	TT	1	0	0.125	0.875	0	L	L
lom300tf_i03553	188	TT	0	1	0.928571428571429	0.071428571428571	0	A	V
lom300tf_i03553	311	TT	0	1	0.875	0.125	0	Q	L
lom300tf_i03553	315	EE	1	0	0.9	0.1	0	V	V
lom300tf_i03553	322	EE	0	1	0.928571428571429	0.071428571428571	0	Q	E
lom300tf_i03553	485	EE	0	1	0.875	0.125	0	D	G
lom300tf_i03553	67	NN	0	1	0.75	0.25	0	I	V
lom300tf_i03553	123	E-T	1	0	0.444444444444444	0.555555555555556	0	S	S
lom300tf_i03553	141	E-T	1	0	0.333333333333333	0.666666666666667	0	I	I
lom300tf_i03553	231	E-T	1	0	0.428571428571429	0.571428571428571	0	T	T
lom300tf_i03553	276	E-T	1	0	0.363636363636364	0.636363636363636	0	G	G
lom300tf_i03553	141	E-N	1	0	0.5	0.5	0	I	I
lom300tf_i03553	231	E-N	1	0	0.6	0.4	0	T	T
lom300tf_i03553	276	E-N	1	0	0.5	0.5	0	G	G
lom300tf_i03557	288	TT	1	0	0.75	0.25	0	I	I
lom300tf_i03557	342	TT	1	0	0.5	0.5	0	G	G
lom300tf_i03557	141	EE	1	0	0.8	0.2	0	Q	Q
lom300tf_i03557	261	EE	1	0	0.916666666666667	0.083333333333333	0	T	T
lom300tf_i03557	288	NN	1	0	0.75	0.25	0	I	I
lom300tf_i03557	195	E-T	1	0	0.5	0.5	0	T	T
lom300tf_i03557	195	E-N	1	0	0.666666666666667	0.333333333333333	0	T	T
lom300tf_i03565	783	TT	1	0	0.875	0.125	0	F	F
lom300tf_i03565	843	TT	1	0	0.944444444444444	0.055555555555556	0	I	I
lom300tf_i03565	903	TT	0	1	0.95	0.05	0	L	F
lom300tf_i03565	940	TT	0	1	0	0.333333333333333	0.666666666666667	I	V
lom300tf_i03565	945	TT	1	0	0.95	0.05	0	R	R
lom300tf_i03565	963	TT	1	0	0	0.4375	0.5625	I	I
lom300tf_i03565	983	TT	0	1	0.833333333333333	0.166666666666667	0	D	A
lom300tf_i03565	1099	TT	0	1	0.214285714285714	0.785714285714286	0	K	Q
lom300tf_i03565	1104	TT	1	0	0.25	0.75	0	P	P
lom300tf_i03565	1152	TT	0	1	0.8	0.2	0	L	F
lom300tf_i03565	1181	TT	0	1	0	0.1	0.9	K	R
lom300tf_i03565	69	EE	1	0	0.9375	0.0625	0	P	P
lom300tf_i03565	468	EE	1	0	0.666666666666667	0.333333333333333	0	V	V
lom300tf_i03565	912	EE	1	0	0.9375	0.0625	0	L	L
lom300tf_i03565	915	EE	1	0	0.9375	0.0625	0	R	R
lom300tf_i03565	940	EE	0	1	0	0.357142857142857	0.642857142857143	I	V
lom300tf_i03565	963	EE	1	0	0	0.357142857142857	0.642857142857143	I	I
lom300tf_i03565	964	EE	0	1	0.642857142857143	0.357142857142857	0	R	G
lom300tf_i03565	990	EE	1	0	0.75	0.25	0	V	V
lom300tf_i03565	992	EE	0	1	0.75	0.25	0	N	S
lom300tf_i03565	1029	EE	1	0	0.833333333333333	0.166666666666667	0	I	I
lom300tf_i03565	1059	EE	1	0	0.75	0.25	0	L	L
lom300tf_i03565	1121	EE	0	1	0.714285714285714	0.285714285714286	0	K	T
lom300tf_i03565	1181	EE	0	1	0	0.6875	0.3125	K	R
lom300tf_i03565	273	NN	1	0	0.75	0.25	0	L	L
lom300tf_i03565	783	NN	1	0	0.833333333333333	0.166666666666667	0	F	F
lom300tf_i03565	903	NN	0	1	0.625	0.375	0	L	F
lom300tf_i03565	940	NN	0	1	0	0.25	0.75	I	V
lom300tf_i03565	963	NN	1	0	0	0.166666666666667	0.833333333333333	I	I
lom300tf_i03565	1024	NN	0	1	0.75	0.25	0	Q	*
lom300tf_i03565	1048	NN	0	1	0.833333333333333	0.166666666666667	0	M	V
lom300tf_i03565	1104	NN	1	0	0.5	0.5	0	P	P
lom300tf_i03565	1118	NN	0	1	0.875	0.125	0	T	S
lom300tf_i03565	1152	NN	0	1	0.875	0.125	0	L	F
lom300tf_i03565	1181	NN	0	1	0	0.25	0.75	K	R
lom300tf_i03565	348	E-T	1	0	0.166666666666667	0.833333333333333	0	F	F
lom300tf_i03565	858	E-T	1	0	0.411764705882353	0.588235294117647	0	T	T
lom300tf_i03565	348	E-N	1	0	0.5	0.5	0	F	F
lom300tf_i03565	858	E-N	1	0	0.636363636363636	0.363636363636364	0	T	T
lom300tf_i03565	1099	E-N	0	1	0.6	0.4	0	K	Q
lom300tf_i03582	343	EE	1	0	0.125	0.875	0	L	L
lom300tf_i03582	249	E-T	1	0	0.444444444444444	0.555555555555556	0	G	G
lom300tf_i03582	249	E-N	1	0	0.666666666666667	0.333333333333333	0	G	G
lom300tf_i03585	31	TT	0	1	0.9	0.1	0	T	A
lom300tf_i03585	237	TT	1	0	0.625	0.375	0	T	T
lom300tf_i03585	1091	TT	0	1	0.55	0.45	0	E	A
lom300tf_i03585	1116	TT	1	0	0.6	0.4	0	P	P
lom300tf_i03585	1157	TT	0	1	0.944444444444444	0.055555555555556	0	G	V
lom300tf_i03585	407	EE	0	1	0.416666666666667	0.583333333333333	0	D	G
lom300tf_i03585	413	EE	0	1	0.583333333333333	0.416666666666667	0	T	M
lom300tf_i03585	748	EE	0	1	0	0.5	0.5	L	V
lom300tf_i03585	940	EE	0	1	0.785714285714286	0.214285714285714	0	N	D
lom300tf_i03585	998	EE	0	1	0.375	0.625	0	H	R
lom300tf_i03585	1056	EE	0	1	0.333333333333333	0.666666666666667	0	Q	H
lom300tf_i03585	1069	EE	0	1	0.75	0.25	0	N	H
lom300tf_i03585	392	NN	0	1	0.833333333333333	0.166666666666667	0	C	F
lom300tf_i03585	998	NN	0	1	0	0.125	0.875	H	R
lom300tf_i03585	1101	NN	1	0	0.75	0.25	0	V	V
lom300tf_i03585	1157	NN	0	1	0.75	0.25	0	G	V
lom300tf_i03585	179	E-T	0	1	0.333333333333333	0.666666666666667	0	P	L
lom300tf_i03585	321	E-T	1	0	0.411764705882353	0.588235294117647	0	T	T
lom300tf_i03585	673	E-T	0	1	0.470588235294118	0.529411764705882	0	L	V
lom300tf_i03585	959	E-T	0	1	0.444444444444444	0.555555555555556	0	A	V
lom300tf_i03585	1023	E-T	1	0	0.533333333333333	0.466666666666667	0	K	K
lom300tf_i03585	179	E-N	0	1	0.5	0.5	0	P	L
lom300tf_i03585	321	E-N	1	0	0.636363636363636	0.363636363636364	0	T	T
lom300tf_i03585	673	E-N	0	1	0.666666666666667	0.333333333333333	0	L	V
lom300tf_i03585	732	E-N	1	0	0.888888888888889	0.111111111111111	0	P	P
lom300tf_i03585	959	E-N	0	1	0.666666666666667	0.333333333333333	0	A	V
lom300tf_i03585	1023	E-N	1	0	0.666666666666667	0.333333333333333	0	K	K
lom300tf_i03585	732	T-N	1	0	0.888888888888889	0.111111111111111	0	P	P
lom300tf_i03625	153	TT	1	0	0.944444444444444	0.055555555555556	0	A	A
lom300tf_i03625	846	TT	1	0	0.928571428571429	0.071428571428571	0	H	H
lom300tf_i03625	161	EE	0	1	0.9375	0.0625	0	A	G
lom300tf_i03625	451	EE	0	1	0.125	0.875	0	V	L
lom300tf_i03625	458	EE	0	1	0.1	0.9	0	E	A
lom300tf_i03625	175	NN	0	1	0.75	0.25	0	N	H
lom300tf_i03625	525	NN	1	0	0.75	0.25	0	S	S
lom300tf_i03625	53	E-T	0	1	0.583333333333333	0.416666666666667	0	A	V
lom300tf_i03625	63	E-T	1	0	0.636363636363636	0.363636363636364	0	L	L
lom300tf_i03625	129	E-T	1	0	0.470588235294118	0.529411764705882	0	Q	Q
lom300tf_i03625	313	E-T	0	1	0.466666666666667	0.533333333333333	0	T	P
lom300tf_i03625	391	E-T	0	1	0.285714285714286	0.714285714285714	0	N	H
lom300tf_i03625	665	E-T	0	1	0.4	0.6	0	N	S
lom300tf_i03625	678	E-T	1	0	0.4	0.6	0	S	S
lom300tf_i03625	53	E-N	0	1	0.7	0.3	0	A	V
lom300tf_i03625	63	E-N	1	0	0.636363636363636	0.363636363636364	0	L	L
lom300tf_i03625	129	E-N	1	0	0.666666666666667	0.333333333333333	0	Q	Q
lom300tf_i03625	313	E-N	0	1	0.636363636363636	0.363636363636364	0	T	P
lom300tf_i03625	391	E-N	0	1	0.666666666666667	0.333333333333333	0	N	H
lom300tf_i03625	665	E-N	0	1	0.6	0.4	0	N	S
lom300tf_i03625	678	E-N	1	0	0.6	0.4	0	S	S
lom300tf_i03629	137	TT	0	1	0.95	0.05	0	T	S
lom300tf_i03629	39	EE	1	0	0.166666666666667	0.833333333333333	0	S	S
lom300tf_i03629	175	EE	0	1	0.9375	0.0625	0	A	S
lom300tf_i03629	264	EE	1	0	0.4	0.6	0	Y	Y
lom300tf_i03629	476	EE	0	1	0	0.75	0.25	K	M
lom300tf_i03629	482	EE	0	1	0.833333333333333	0.166666666666667	0	D	V
lom300tf_i03629	69	E-T	1	0	0.444444444444444	0.555555555555556	0	L	L
lom300tf_i03629	288	E-T	1	0	0.230769230769231	0.769230769230769	0	G	G
lom300tf_i03629	414	E-T	1	0	0.666666666666667	0.333333333333333	0	T	T
lom300tf_i03629	459	E-T	1	0	0.333333333333333	0.666666666666667	0	Y	Y
lom300tf_i03629	69	E-N	1	0	0.666666666666667	0.333333333333333	0	L	L
lom300tf_i03629	288	E-N	1	0	0.428571428571429	0.571428571428571	0	G	G
lom300tf_i03629	414	E-N	1	0	0.8	0.2	0	T	T
lom300tf_i03789	483	TT	1	0	0.944444444444444	0.055555555555556	0	G	G
lom300tf_i03789	171	EE	1	0	0.625	0.375	0	I	I
lom300tf_i03789	202	EE	0	1	0.1	0.9	0	T	A
lom300tf_i03789	252	EE	1	0	0.5	0.5	0	R	R
lom300tf_i03789	1065	EE	1	0	0.1	0.9	0	G	G
lom300tf_i03789	483	NN	1	0	0.875	0.125	0	G	G
lom300tf_i03789	54	E-T	1	0	0.307692307692308	0.692307692307692	0	F	F
lom300tf_i03789	233	E-T	0	1	0.357142857142857	0.642857142857143	0	Q	P
lom300tf_i03789	381	E-T	1	0	0.444444444444444	0.555555555555556	0	C	C
lom300tf_i03789	883	E-T	1	0	0.2	0.8	0	L	L
lom300tf_i03789	1235	E-T	0	1	0.444444444444444	0.555555555555556	0	S	F
lom300tf_i03789	54	E-N	1	0	0.5	0.5	0	F	F
lom300tf_i03789	233	E-N	0	1	0.555555555555556	0.444444444444444	0	Q	P
lom300tf_i03789	381	E-N	1	0	0.727272727272727	0.272727272727273	0	C	C
lom300tf_i03789	883	E-N	1	0	0.5	0.5	0	L	L
lom300tf_i03789	1235	E-N	0	1	0.666666666666667	0.333333333333333	0	S	F
lom300tf_i03816	177	TT	0	1	0.85	0.15	0	L	F
lom300tf_i03816	639	TT	1	0	0	0.25	0.75	P	P
lom300tf_i03816	777	TT	1	0	0.15	0.85	0	N	N
lom300tf_i03816	817	TT	1	0	0.0625	0.9375	0	L	L
lom300tf_i03816	88	EE	0	1	0.5625	0.4375	0	R	G
lom300tf_i03816	231	EE	0	1	0.4375	0.5625	0	I	M
lom300tf_i03816	239	EE	0	1	0.5625	0.4375	0	E	G
lom300tf_i03816	305	EE	0	1	0.4375	0.5625	0	P	L
lom300tf_i03816	471	EE	1	0	0.071428571428571	0.928571428571429	0	A	A
lom300tf_i03816	489	EE	1	0	0.0625	0.9375	0	D	D
lom300tf_i03816	600	EE	1	0	0.333333333333333	0.666666666666667	0	A	A
lom300tf_i03816	602	EE	0	1	0.75	0.25	0	A	V
lom300tf_i03816	615	EE	1	0	0.166666666666667	0.833333333333333	0	G	G
lom300tf_i03816	620	EE	0	1	0.916666666666667	0.083333333333333	0	R	L
lom300tf_i03816	639	EE	1	0	0	0.833333333333333	0.166666666666667	P	P
lom300tf_i03816	210	NN	0	1	0.875	0.125	0	D	E
lom300tf_i03816	300	NN	1	0	0.875	0.125	0	G	G
lom300tf_i03816	67	E-T	1	0	0.444444444444444	0.555555555555556	0	L	L
lom300tf_i03816	132	E-T	1	0	0.444444444444444	0.555555555555556	0	S	S
lom300tf_i03816	999	E-T	1	0	0.714285714285714	0.285714285714286	0	P	P
lom300tf_i03816	1002	E-T	1	0	0.555555555555556	0.444444444444444	0	E	E
lom300tf_i03816	67	E-N	1	0	0.666666666666667	0.333333333333333	0	L	L
lom300tf_i03816	132	E-N	1	0	0.666666666666667	0.333333333333333	0	S	S
lom300tf_i03816	732	E-N	1	0	0.666666666666667	0.333333333333333	0	E	E
lom300tf_i03816	817	E-N	1	0	0.727272727272727	0.272727272727273	0	L	L
lom300tf_i03816	1002	E-N	1	0	0.714285714285714	0.285714285714286	0	E	E
lom300tf_i03816	732	T-N	1	0	0.714285714285714	0.285714285714286	0	E	E
lom300tf_i03825	603	TT	1	0	0	0.5	0.5	R	R
lom300tf_i03825	647	TT	0	1	0.75	0.25	0	T	M
lom300tf_i03825	603	EE	1	0	0	0.333333333333333	0.666666666666667	R	R
lom300tf_i03825	633	EE	1	0	0	0.666666666666667	0.333333333333333	P	P
lom300tf_i03825	634	EE	0	1	0	0.5	0.5	V	L
lom300tf_i03825	1182	EE	1	0	0.8125	0.1875	0	R	R
lom300tf_i03825	1218	EE	1	0	0.5625	0.4375	0	T	T
lom300tf_i03825	1364	EE	0	1	0.75	0.25	0	A	V
lom300tf_i03825	765	NN	1	0	0.625	0.375	0	I	I
lom300tf_i03825	891	NN	1	0	0.875	0.125	0	K	K
lom300tf_i03825	1108	NN	0	1	0.75	0.25	0	T	A
lom300tf_i03825	1266	NN	1	0	0.875	0.125	0	A	A
lom300tf_i03825	1396	NN	0	1	0.125	0.875	0	K	Q
lom300tf_i03825	1086	E-T	1	0	0.444444444444444	0.555555555555556	0	I	I
lom300tf_i03825	1209	E-T	1	0	0.444444444444444	0.555555555555556	0	V	V
lom300tf_i03825	1245	E-T	1	0	0.470588235294118	0.529411764705882	0	A	A
lom300tf_i03825	1396	E-T	0	1	0.444444444444444	0.555555555555556	0	K	Q
lom300tf_i03825	1086	E-N	1	0	0.666666666666667	0.333333333333333	0	I	I
lom300tf_i03825	1209	E-N	1	0	0.666666666666667	0.333333333333333	0	V	V
lom300tf_i03825	1245	E-N	1	0	0.666666666666667	0.333333333333333	0	A	A
lom300tf_i03828	27	TT	1	0	0	0.35	0.65	K	K
lom300tf_i03828	69	TT	1	0	0.35	0.65	0	A	A
lom300tf_i03828	450	TT	1	0	0.9375	0.0625	0	D	D
lom300tf_i03828	576	TT	0	1	0.95	0.05	0	M	I
lom300tf_i03828	639	TT	1	0	0.85	0.15	0	V	V
lom300tf_i03828	27	EE	1	0	0	0.4375	0.5625	K	K
lom300tf_i03828	90	EE	1	0	0.3125	0.6875	0	L	L
lom300tf_i03828	231	EE	1	0	0.8125	0.1875	0	L	L
lom300tf_i03828	510	EE	1	0	0.083333333333333	0.916666666666667	0	S	S
lom300tf_i03828	534	EE	1	0	0.125	0.875	0	R	R
lom300tf_i03828	645	EE	1	0	0.9375	0.0625	0	T	T
lom300tf_i03828	699	EE	1	0	0.714285714285714	0.285714285714286	0	P	P
lom300tf_i03828	27	NN	1	0	0	0.875	0.125	K	K
lom300tf_i03828	69	NN	1	0	0.875	0.125	0	A	A
lom300tf_i03828	189	NN	1	0	0.875	0.125	0	V	V
lom300tf_i03828	420	NN	1	0	0.25	0.75	0	C	C
lom300tf_i03828	450	NN	1	0	0.666666666666667	0.333333333333333	0	D	D
lom300tf_i03828	501	NN	1	0	0.875	0.125	0	N	N
lom300tf_i03828	318	E-T	1	0	0.428571428571429	0.571428571428571	0	S	S
lom300tf_i03828	420	E-T	1	0	0.470588235294118	0.529411764705882	0	C	C
lom300tf_i03871	920	TT	0	1	0	0.95	0.05	D	A
lom300tf_i03871	1159	TT	1	0	0.95	0.05	0	R	R
lom300tf_i03871	1181	TT	0	1	0.95	0.05	0	Y	C
lom300tf_i03871	1409	TT	0	1	0	0.05	0.95	*	L
lom300tf_i03871	920	EE	0	1	0	0.9375	0.0625	D	A
lom300tf_i03871	949	EE	0	1	0.9375	0.0625	0	L	F
lom300tf_i03871	1003	EE	0	1	0.8125	0.1875	0	R	G
lom300tf_i03871	1129	EE	0	1	0.9375	0.0625	0	I	V
lom300tf_i03871	1409	EE	0	1	0	0.1875	0.8125	*	L
lom300tf_i03871	920	NN	0	1	0	0.833333333333333	0.166666666666667	D	A
lom300tf_i03871	1096	NN	0	1	0.875	0.125	0	V	F
lom300tf_i03871	1144	NN	0	1	0.75	0.25	0	K	Q
lom300tf_i03871	1409	NN	0	1	0	0.125	0.875	*	L
lom300tf_i03871	814	E-T	0	1	0.428571428571429	0.571428571428571	0	Q	E
lom300tf_i03871	814	E-N	0	1	0.6	0.4	0	Q	E
lom300tf_i03903	206	TT	0	1	0.95	0.05	0	D	G
lom300tf_i03903	217	TT	1	0	0.95	0.05	0	L	L
lom300tf_i03903	370	TT	0	1	0.944444444444444	0.055555555555556	0	K	E
lom300tf_i03903	402	TT	1	0	0.95	0.05	0	N	N
lom300tf_i03903	541	TT	0	1	0.95	0.05	0	H	D
lom300tf_i03903	575	TT	0	1	0.05	0.95	0	Q	L
lom300tf_i03903	596	TT	0	1	0.95	0.05	0	R	L
lom300tf_i03903	744	TT	1	0	0.05	0.95	0	N	N
lom300tf_i03903	939	TT	1	0	0.95	0.05	0	N	N
lom300tf_i03903	1014	TT	1	0	0.111111111111111	0.888888888888889	0	T	T
lom300tf_i03903	1068	TT	1	0	0.05	0.95	0	L	L
lom300tf_i03903	1149	TT	1	0	0.4	0.6	0	E	E
lom300tf_i03903	1499	TT	0	1	0.05	0.95	0	S	F
lom300tf_i03903	1539	TT	1	0	0.95	0.05	0	T	T
lom300tf_i03903	1614	TT	1	0	0.833333333333333	0.166666666666667	0	F	F
lom300tf_i03903	1728	TT	1	0	0.05	0.95	0	T	T
lom300tf_i03903	1740	TT	1	0	0	0.65	0.35	S	S
lom300tf_i03903	1827	TT	1	0	0.6	0.4	0	R	R
lom300tf_i03903	479	EE	0	1	0.625	0.375	0	Q	R
lom300tf_i03903	588	EE	1	0	0.9375	0.0625	0	I	I
lom300tf_i03903	1260	EE	1	0	0.5	0.5	0	S	S
lom300tf_i03903	1329	EE	1	0	0.5	0.5	0	S	S
lom300tf_i03903	1740	EE	1	0	0	0.125	0.875	S	S
lom300tf_i03903	3	NN	1	0	0.875	0.125	0	H	H
lom300tf_i03903	206	NN	0	1	0.75	0.25	0	D	G
lom300tf_i03903	217	NN	1	0	0.75	0.25	0	L	L
lom300tf_i03903	252	NN	1	0	0.75	0.25	0	N	N
lom300tf_i03903	282	NN	0	1	0.75	0.25	0	R	S
lom300tf_i03903	402	NN	1	0	0.75	0.25	0	N	N
lom300tf_i03903	541	NN	0	1	0.75	0.25	0	H	D
lom300tf_i03903	575	NN	0	1	0.25	0.75	0	Q	L
lom300tf_i03903	596	NN	0	1	0.75	0.25	0	R	L
lom300tf_i03903	744	NN	1	0	0.333333333333333	0.666666666666667	0	N	N
lom300tf_i03903	910	NN	0	1	0.25	0.75	0	K	Q
lom300tf_i03903	982	NN	0	1	0.875	0.125	0	V	L
lom300tf_i03903	1014	NN	1	0	0.25	0.75	0	T	T
lom300tf_i03903	1068	NN	1	0	0.25	0.25	0	L	L
lom300tf_i03903	1068	NN	1	0	0	0.25	0.5	L	L
lom300tf_i03903	1068	NN	1	0	0.25	0.5	0	L	L
lom300tf_i03903	1149	NN	1	0	0.5	0.5	0	E	E
lom300tf_i03903	1499	NN	0	1	0.25	0.75	0	S	F
lom300tf_i03903	1614	NN	1	0	0.75	0.25	0	F	F
lom300tf_i03903	1728	NN	1	0	0.25	0.75	0	T	T
lom300tf_i03903	1740	NN	1	0	0	0.75	0.25	S	S
lom300tf_i03903	1827	NN	1	0	0.5	0.5	0	R	R
lom300tf_i03903	1841	NN	0	1	0.875	0.125	0	D	G
lom300tf_i03903	408	E-T	1	0	0.444444444444444	0.555555555555556	0	V	V
lom300tf_i03903	629	E-T	0	1	0.444444444444444	0.555555555555556	0	H	R
lom300tf_i03903	910	E-T	0	1	0.384615384615385	0.615384615384615	0	K	Q
lom300tf_i03903	408	E-N	1	0	0.666666666666667	0.333333333333333	0	V	V
lom300tf_i03903	629	E-N	0	1	0.666666666666667	0.333333333333333	0	H	R
lom300tf_i03930	444	TT	1	0	0.05	0.95	0	G	G
lom300tf_i03930	35	EE	0	1	0.2	0.8	0	Q	R
lom300tf_i03930	162	EE	0	1	0.875	0.125	0	K	N
lom300tf_i03930	181	EE	0	1	0.3125	0.5625	0	T	A
lom300tf_i03930	181	EE	0	1	0.3125	0.125	0	T	S
lom300tf_i03930	181	EE	0	1	0	0.5625	0.125	A	S
lom300tf_i03930	689	EE	0	1	0.916666666666667	0.083333333333333	0	S	L
lom300tf_i03930	801	EE	1	0	0.642857142857143	0.357142857142857	0	I	I
lom300tf_i03930	1285	EE	0	1	0.666666666666667	0.333333333333333	0	T	S
lom300tf_i03930	166	NN	0	1	0.625	0.375	0	N	Y
lom300tf_i03930	998	NN	0	1	0.875	0.125	0	T	I
lom300tf_i03930	1287	NN	0	1	0.875	0.125	0	M	I
lom300tf_i03930	247	E-T	0	1	0.285714285714286	0.714285714285714	0	Q	E
lom300tf_i03930	277	E-T	0	1	0.285714285714286	0.714285714285714	0	T	S
lom300tf_i03930	998	E-T	0	1	0.470588235294118	0.529411764705882	0	T	I
lom300tf_i03930	63	E-N	0	1	0.777777777777778	0.222222222222222	0	L	F
lom300tf_i03930	123	E-N	1	0	0.666666666666667	0.333333333333333	0	E	E
lom300tf_i03930	247	E-N	0	1	0.5	0.5	0	Q	E
lom300tf_i03930	277	E-N	0	1	0.5	0.5	0	T	S
lom300tf_i03930	1219	E-N	0	1	0.625	0.375	0	H	Y
lom300tf_i03930	1286	E-N	0	1	0.571428571428571	0.428571428571429	0	T	I
lom300tf_i03930	35	T-N	0	1	0	0.307692307692308	0.692307692307692	Q	R
lom300tf_i03930	63	T-N	0	1	0.818181818181818	0.181818181818182	0	L	F
lom300tf_i03930	123	T-N	1	0	0.714285714285714	0.285714285714286	0	E	E
lom300tf_i03930	1219	T-N	0	1	0.769230769230769	0.230769230769231	0	H	Y
lom300tf_i03930	1286	T-N	0	1	0.769230769230769	0.230769230769231	0	T	I
lom300tf_i03945	78	TT	1	0	0.777777777777778	0.222222222222222	0	V	V
lom300tf_i03945	270	TT	1	0	0.714285714285714	0.285714285714286	0	S	S
lom300tf_i03945	408	TT	1	0	0.9375	0.0625	0	F	F
lom300tf_i03945	1693	TT	0	1	0.95	0.05	0	R	W
lom300tf_i03945	177	EE	1	0	0.9375	0.0625	0	E	E
lom300tf_i03945	235	EE	0	1	0.875	0.125	0	D	Y
lom300tf_i03945	342	EE	1	0	0.0625	0.9375	0	S	S
lom300tf_i03945	675	EE	1	0	0.75	0.25	0	L	L
lom300tf_i03945	789	EE	1	0	0.625	0.375	0	P	P
lom300tf_i03945	804	EE	1	0	0.625	0.375	0	D	D
lom300tf_i03945	906	EE	1	0	0.4	0.6	0	T	T
lom300tf_i03945	1638	EE	1	0	0.25	0.75	0	A	A
lom300tf_i03945	1776	EE	1	0	0.5625	0.4375	0	D	D
lom300tf_i03945	1800	EE	1	0	0.8125	0.1875	0	G	G
lom300tf_i03945	78	NN	1	0	0.875	0.125	0	V	V
lom300tf_i03945	96	NN	1	0	0.75	0.25	0	E	E
lom300tf_i03945	114	NN	0	1	0.875	0.125	0	E	D
lom300tf_i03945	408	NN	1	0	0.666666666666667	0.333333333333333	0	F	F
lom300tf_i03945	1191	NN	1	0	0.875	0.125	0	A	A
lom300tf_i03945	1587	NN	1	0	0.875	0.125	0	D	D
lom300tf_i03945	96	E-T	1	0	0.333333333333333	0.666666666666667	0	E	E
lom300tf_i03947	144	TT	1	0	0.6	0.4	0	V	V
lom300tf_i03947	286	TT	0	1	0.944444444444444	0.055555555555556	0	S	C
lom300tf_i03947	567	TT	1	0	0.45	0.55	0	V	V
lom300tf_i03947	720	TT	1	0	0.611111111111111	0.388888888888889	0	V	V
lom300tf_i03947	789	TT	1	0	0.3125	0.6875	0	L	L
lom300tf_i03947	1005	TT	1	0	0.944444444444444	0.055555555555556	0	I	I
lom300tf_i03947	109	EE	0	1	0.571428571428571	0.428571428571429	0	T	A
lom300tf_i03947	126	EE	1	0	0.928571428571429	0.071428571428571	0	P	P
lom300tf_i03947	156	EE	1	0	0.571428571428571	0.428571428571429	0	V	V
lom300tf_i03947	278	EE	0	1	0.9375	0.0625	0	Y	C
lom300tf_i03947	330	EE	1	0	0.9375	0.0625	0	E	E
lom300tf_i03947	420	EE	1	0	0.625	0.375	0	S	S
lom300tf_i03947	600	EE	1	0	0.9375	0.0625	0	T	T
lom300tf_i03947	642	EE	1	0	0.75	0.25	0	R	R
lom300tf_i03947	144	NN	1	0	0.5	0.5	0	V	V
lom300tf_i03947	162	NN	1	0	0.625	0.375	0	G	G
lom300tf_i03947	519	NN	1	0	0.875	0.125	0	S	S
lom300tf_i03947	789	NN	1	0	0.375	0.625	0	L	L
lom300tf_i03947	993	NN	1	0	0.75	0.25	0	V	V
lom300tf_i03947	1005	NN	1	0	0.875	0.125	0	I	I
lom300tf_i03947	44	E-T	0	1	0.444444444444444	0.555555555555556	0	Y	S
lom300tf_i03947	44	E-N	0	1	0.666666666666667	0.333333333333333	0	Y	S
lom300tf_i03968	615	TT	1	0	0.9	0.1	0	G	G
lom300tf_i03968	890	TT	0	1	0.375	0.625	0	T	M
lom300tf_i03968	945	TT	1	0	0.95	0.05	0	I	I
lom300tf_i03968	210	EE	1	0	0.5	0.5	0	I	I
lom300tf_i03968	786	EE	0	1	0.833333333333333	0.166666666666667	0	*	Y
lom300tf_i03968	436	E-T	1	0	0.25	0.75	0	L	L
lom300tf_i03968	436	E-N	1	0	0.6	0.4	0	L	L
lom300tf_i03982	11	TT	0	1	0.95	0.05	0	K	R
lom300tf_i03982	717	TT	1	0	0.95	0.05	0	P	P
lom300tf_i03982	741	TT	1	0	0.95	0.05	0	S	S
lom300tf_i03982	5	EE	0	1	0.8125	0.1875	0	Y	C
lom300tf_i03982	183	EE	1	0	0.875	0.125	0	L	L
lom300tf_i03982	831	EE	1	0	0.833333333333333	0.166666666666667	0	A	A
lom300tf_i03982	837	EE	1	0	0.875	0.125	0	L	L
lom300tf_i03982	1279	EE	0	1	0.916666666666667	0.083333333333333	0	V	F
lom300tf_i03982	11	NN	0	1	0.75	0.25	0	K	R
lom300tf_i03982	349	NN	0	1	0.75	0.25	0	P	S
lom300tf_i03982	741	NN	1	0	0.25	0.75	0	S	S
lom300tf_i03982	39	E-T	1	0	0.444444444444444	0.555555555555556	0	V	V
lom300tf_i03982	355	E-T	0	1	0.357142857142857	0.642857142857143	0	K	E
lom300tf_i03982	39	E-N	1	0	0.666666666666667	0.333333333333333	0	V	V
lom300tf_i03982	355	E-N	0	1	0.555555555555556	0.444444444444444	0	K	E
lom300tf_i03994	211	TT	0	1	0.6875	0.3125	0	R	C
lom300tf_i03994	354	TT	1	0	0.5	0.5	0	F	F
lom300tf_i03994	575	TT	0	1	0.888888888888889	0.111111111111111	0	D	G
lom300tf_i03994	678	TT	1	0	0.85	0.15	0	L	L
lom300tf_i03994	988	TT	0	1	0.857142857142857	0.142857142857143	0	N	D
lom300tf_i03994	1074	TT	1	0	0.1	0.9	0	P	P
lom300tf_i03994	1075	TT	0	1	0.1	0.9	0	M	L
lom300tf_i03994	1188	TT	1	0	0.15	0.85	0	F	F
lom300tf_i03994	66	EE	0	1	0.9375	0.0625	0	E	D
lom300tf_i03994	253	EE	0	1	0.75	0.25	0	K	E
lom300tf_i03994	293	EE	0	1	0.9375	0.0625	0	A	G
lom300tf_i03994	446	EE	0	1	0.916666666666667	0.083333333333333	0	E	G
lom300tf_i03994	652	EE	1	0	0.0625	0.9375	0	L	L
lom300tf_i03994	734	EE	0	1	0.9	0.1	0	D	V
lom300tf_i03994	748	EE	0	1	0.928571428571429	0.071428571428571	0	T	S
lom300tf_i03994	765	EE	1	0	0.1	0.9	0	E	E
lom300tf_i03994	774	EE	1	0	0.9375	0.0625	0	P	P
lom300tf_i03994	804	EE	1	0	0.0625	0.9375	0	I	I
lom300tf_i03994	816	EE	1	0	0.9375	0.0625	0	T	T
lom300tf_i03994	833	EE	0	1	0.9375	0.0625	0	T	S
lom300tf_i03994	1119	EE	0	1	0.916666666666667	0.083333333333333	0	M	I
lom300tf_i03994	1125	EE	1	0	0.833333333333333	0.166666666666667	0	N	N
lom300tf_i03994	1219	EE	0	1	0.833333333333333	0.166666666666667	0	N	Y
lom300tf_i03994	275	NN	0	1	0.833333333333333	0.166666666666667	0	E	G
lom300tf_i03994	510	NN	1	0	0.875	0.125	0	L	L
lom300tf_i03994	575	NN	0	1	0.25	0.75	0	D	G
lom300tf_i03994	652	NN	1	0	0	0.875	0.125	L	L
lom300tf_i03994	678	NN	1	0	0.125	0.875	0	L	L
lom300tf_i03994	988	NN	0	1	0.25	0.75	0	N	D
lom300tf_i03994	23	E-T	0	1	0.166666666666667	0.833333333333333	0	S	C
lom300tf_i03994	46	E-T	0	1	0.375	0.625	0	P	S
lom300tf_i03994	81	E-T	1	0	0.444444444444444	0.555555555555556	0	F	F
lom300tf_i03994	23	E-N	0	1	0.333333333333333	0.666666666666667	0	S	C
lom300tf_i03994	46	E-N	0	1	0.6	0.4	0	P	S
lom300tf_i03994	81	E-N	1	0	0.666666666666667	0.333333333333333	0	F	F
lom300tf_i04000	1124	TT	0	1	0.95	0.05	0	E	V
lom300tf_i04000	1212	EE	1	0	0.8125	0.1875	0	G	G
lom300tf_i04000	648	NN	1	0	0.875	0.125	0	A	A
lom300tf_i04000	840	NN	1	0	0.875	0.125	0	E	E
lom300tf_i04000	873	NN	1	0	0.75	0.25	0	T	T
lom300tf_i04000	1110	NN	1	0	0.25	0.75	0	T	T
lom300tf_i04000	1230	NN	1	0	0.75	0.25	0	E	E
lom300tf_i04000	1269	NN	1	0	0.875	0.125	0	N	N
lom300tf_i04000	591	E-T	1	0	0.470588235294118	0.529411764705882	0	E	E
lom300tf_i04000	600	E-T	1	0	0.444444444444444	0.555555555555556	0	Q	Q
lom300tf_i04000	789	E-T	1	0	0.444444444444444	0.555555555555556	0	P	P
lom300tf_i04000	803	E-T	0	1	0.444444444444444	0.555555555555556	0	T	I
lom300tf_i04000	829	E-T	0	1	0.444444444444444	0.555555555555556	0	N	H
lom300tf_i04000	1035	E-T	1	0	0.444444444444444	0.555555555555556	0	R	R
lom300tf_i04000	1110	E-T	1	0	0.444444444444444	0.555555555555556	0	T	T
lom300tf_i04000	1121	E-T	0	1	0.444444444444444	0.555555555555556	0	E	V
lom300tf_i04000	1170	E-T	0	1	0.444444444444444	0.555555555555556	0	E	D
lom300tf_i04000	1230	E-T	1	0	0.444444444444444	0.555555555555556	0	E	E
lom300tf_i04000	600	E-N	1	0	0.666666666666667	0.333333333333333	0	Q	Q
lom300tf_i04000	789	E-N	1	0	0.666666666666667	0.333333333333333	0	P	P
lom300tf_i04000	803	E-N	0	1	0.666666666666667	0.333333333333333	0	T	I
lom300tf_i04000	829	E-N	0	1	0.666666666666667	0.333333333333333	0	N	H
lom300tf_i04000	1035	E-N	1	0	0.666666666666667	0.333333333333333	0	R	R
lom300tf_i04000	1121	E-N	0	1	0.666666666666667	0.333333333333333	0	E	V
lom300tf_i04000	1170	E-N	0	1	0.666666666666667	0.333333333333333	0	E	D
lom300tf_i04000	591	T-N	1	0	0.307692307692308	0.692307692307692	0	E	E
lom300tf_i04003	165	TT	1	0	0.9375	0.0625	0	G	G
lom300tf_i04003	477	TT	1	0	0.611111111111111	0.388888888888889	0	E	E
lom300tf_i04003	708	TT	0	1	0.916666666666667	0.083333333333333	0	*	Y
lom300tf_i04003	712	TT	0	1	0.916666666666667	0.083333333333333	0	H	D
lom300tf_i04003	1321	TT	0	1	0.95	0.05	0	T	S
lom300tf_i04003	1740	TT	0	1	0	0.1	0.9	R	S
lom300tf_i04003	2085	TT	1	0	0.95	0.05	0	P	P
lom300tf_i04003	270	EE	1	0	0.5	0.5	0	V	V
lom300tf_i04003	273	EE	1	0	0.875	0.125	0	G	G
lom300tf_i04003	468	EE	1	0	0.4375	0.5625	0	N	N
lom300tf_i04003	558	EE	1	0	0.6875	0.3125	0	S	S
lom300tf_i04003	657	EE	1	0	0.714285714285714	0.285714285714286	0	Q	Q
lom300tf_i04003	1023	EE	1	0	0.7	0.3	0	N	N
lom300tf_i04003	1740	EE	0	1	0	0.166666666666667	0.833333333333333	R	S
lom300tf_i04003	1749	EE	0	1	0.9	0.1	0	Q	H
lom300tf_i04003	1965	EE	1	0	0.625	0.375	0	Q	Q
lom300tf_i04003	1998	EE	1	0	0.9375	0.0625	0	G	G
lom300tf_i04003	2094	EE	1	0	0.5	0.5	0	F	F
lom300tf_i04003	426	NN	1	0	0.875	0.125	0	S	S
lom300tf_i04003	477	NN	1	0	0.75	0.25	0	E	E
lom300tf_i04003	1740	NN	0	1	0	0.25	0.75	R	S
lom300tf_i04003	1773	NN	1	0	0.125	0.875	0	I	I
lom300tf_i04003	141	E-T	1	0	0.466666666666667	0.533333333333333	0	A	A
lom300tf_i04003	915	E-T	1	0	0.444444444444444	0.555555555555556	0	T	T
lom300tf_i04003	1464	E-T	1	0	0.411764705882353	0.588235294117647	0	I	I
lom300tf_i04003	1773	E-T	1	0	0.384615384615385	0.615384615384615	0	I	I
lom300tf_i04003	1812	E-T	1	0	0.333333333333333	0.666666666666667	0	T	T
lom300tf_i04003	1938	E-T	1	0	0.4	0.6	0	E	E
lom300tf_i04003	1944	E-T	1	0	0.357142857142857	0.642857142857143	0	E	E
lom300tf_i04003	141	E-N	1	0	0.636363636363636	0.363636363636364	0	A	A
lom300tf_i04003	915	E-N	1	0	0.666666666666667	0.333333333333333	0	T	T
lom300tf_i04003	1464	E-N	1	0	0.636363636363636	0.363636363636364	0	I	I
lom300tf_i04003	1812	E-N	1	0	0.555555555555556	0.444444444444444	0	T	T
lom300tf_i04003	1938	E-N	1	0	0.666666666666667	0.333333333333333	0	E	E
lom300tf_i04003	1944	E-N	1	0	0.555555555555556	0.444444444444444	0	E	E
lom300tf_i04006	144	TT	1	0	0	0.05	0.95	V	V
lom300tf_i04006	224	TT	0	1	0.055555555555556	0.944444444444444	0	N	S
lom300tf_i04006	327	TT	1	0	0.05	0.95	0	P	P
lom300tf_i04006	486	TT	1	0	0.055555555555556	0.944444444444444	0	V	V
lom300tf_i04006	489	TT	1	0	0.055555555555556	0.944444444444444	0	S	S
lom300tf_i04006	667	TT	1	0	0.0625	0.9375	0	R	R
lom300tf_i04006	141	EE	1	0	0.6875	0.3125	0	I	I
lom300tf_i04006	144	EE	1	0	0	0.9375	0.0625	V	V
lom300tf_i04006	249	EE	0	1	0.9375	0.0625	0	L	F
lom300tf_i04006	144	NN	1	0	0	0.875	0.125	V	V
lom300tf_i04006	224	NN	0	1	0.875	0.125	0	N	S
lom300tf_i04006	327	NN	1	0	0.875	0.125	0	P	P
lom300tf_i04006	486	NN	1	0	0.875	0.125	0	V	V
lom300tf_i04006	489	NN	1	0	0.875	0.125	0	S	S
lom300tf_i04015	23	NN	0	1	0.125	0.875	0	Q	R
lom300tf_i04015	23	E-T	0	1	0.466666666666667	0.533333333333333	0	Q	R
lom300tf_i04015	390	E-T	1	0	0.333333333333333	0.666666666666667	0	S	S
lom300tf_i04015	390	E-N	1	0	0.571428571428571	0.428571428571429	0	S	S
lom300tf_i04033	693	TT	1	0	0.9375	0.0625	0	A	A
lom300tf_i04033	666	EE	1	0	0.9375	0.0625	0	G	G
lom300tf_i04033	267	E-T	1	0	0.4	0.6	0	I	I
lom300tf_i04033	285	E-T	1	0	0.416666666666667	0.583333333333333	0	I	I
lom300tf_i04033	385	E-T	0	1	0.25	0.75	0	I	V
lom300tf_i04033	267	E-N	1	0	0.666666666666667	0.333333333333333	0	I	I
lom300tf_i04033	285	E-N	1	0	0.625	0.375	0	I	I
lom300tf_i04033	385	E-N	0	1	0.333333333333333	0.666666666666667	0	I	V
lom300tf_i04033	693	E-N	1	0	0.8	0.2	0	A	A
lom300tf_i04039	306	TT	0	1	0.9375	0.0625	0	H	Q
lom300tf_i04039	392	EE	0	1	0.9375	0.0625	0	H	R
lom300tf_i04039	480	EE	1	0	0.5625	0.4375	0	L	L
lom300tf_i04039	71	NN	0	1	0.833333333333333	0.166666666666667	0	D	V
lom300tf_i04039	115	NN	0	1	0.75	0.25	0	T	A
lom300tf_i04051	452	TT	0	1	0.944444444444444	0.055555555555556	0	H	R
lom300tf_i04051	408	EE	1	0	0.125	0.875	0	D	D
lom300tf_i04051	391	NN	0	1	0.875	0.125	0	K	E
lom300tf_i04051	238	E-T	0	1	0.2	0.8	0	H	Y
lom300tf_i04051	360	E-T	1	0	0.470588235294118	0.529411764705882	0	L	L
lom300tf_i04051	537	E-T	1	0	0.166666666666667	0.833333333333333	0	S	S
lom300tf_i04051	744	E-T	1	0	0.357142857142857	0.642857142857143	0	A	A
lom300tf_i04051	238	E-N	0	1	0.333333333333333	0.666666666666667	0	H	Y
lom300tf_i04051	360	E-N	1	0	0.666666666666667	0.333333333333333	0	L	L
lom300tf_i04051	537	E-N	1	0	0.333333333333333	0.666666666666667	0	S	S
lom300tf_i04051	744	E-N	1	0	0.555555555555556	0.444444444444444	0	A	A
lom300tf_i04054	567	TT	1	0	0	0.9	0.1	A	A
lom300tf_i04054	598	TT	0	1	0.95	0.05	0	M	V
lom300tf_i04054	561	EE	1	0	0.333333333333333	0.666666666666667	0	A	A
lom300tf_i04054	567	EE	1	0	0	0.166666666666667	0.833333333333333	A	A
lom300tf_i04054	741	EE	1	0	0.071428571428571	0.928571428571429	0	Y	Y
lom300tf_i04054	750	EE	1	0	0.071428571428571	0.928571428571429	0	T	T
lom300tf_i04054	715	NN	0	1	0.875	0.125	0	K	E
lom300tf_i04054	439	E-T	1	0	0.444444444444444	0.555555555555556	0	L	L
lom300tf_i04054	591	E-T	1	0	0.4	0.6	0	F	F
lom300tf_i04054	780	E-T	1	0	0.090909090909091	0.909090909090909	0	A	A
lom300tf_i04054	439	E-N	1	0	0.666666666666667	0.333333333333333	0	L	L
lom300tf_i04054	780	E-N	1	0	0.2	0.8	0	A	A
lom300tf_i04054	1017	E-N	0	1	0.666666666666667	0.333333333333333	0	H	Q
lom300tf_i04054	1017	T-N	0	1	0.714285714285714	0.285714285714286	0	H	Q
lom300tf_i04060	515	TT	0	1	0.944444444444444	0.055555555555556	0	D	A
lom300tf_i04078	405	TT	0	1	0.9	0.1	0	L	F
lom300tf_i04078	555	EE	1	0	0.375	0.625	0	Q	Q
lom300tf_i04081	54	TT	1	0	0.8	0.2	0	D	D
lom300tf_i04081	63	TT	1	0	0.2	0.8	0	L	L
lom300tf_i04081	372	TT	1	0	0	0.25	0.75	K	K
lom300tf_i04081	397	TT	0	1	0	0.75	0.25	L	V
lom300tf_i04081	408	TT	1	0	0	0.7	0.3	Q	Q
lom300tf_i04081	463	TT	0	1	0.95	0.05	0	A	S
lom300tf_i04081	468	TT	1	0	0	0.75	0.25	G	G
lom300tf_i04081	6	EE	0	1	0.3125	0.6875	0	*	Y
lom300tf_i04081	285	EE	1	0	0.785714285714286	0.214285714285714	0	P	P
lom300tf_i04081	372	EE	1	0	0	0.6875	0.3125	K	K
lom300tf_i04081	397	EE	0	1	0	0.0625	0.9375	L	V
lom300tf_i04081	408	EE	1	0	0	0.0625	0.9375	Q	Q
lom300tf_i04081	435	EE	1	0	0.3125	0.6875	0	L	L
lom300tf_i04081	453	EE	1	0	0.875	0.125	0	H	H
lom300tf_i04081	459	EE	1	0	0.9375	0.0625	0	T	T
lom300tf_i04081	468	EE	1	0	0	0.4375	0.5625	G	G
lom300tf_i04081	6	NN	0	1	0	0.125	0.875	*	Y
lom300tf_i04081	63	NN	1	0	0.25	0.75	0	L	L
lom300tf_i04081	285	NN	1	0	0	0.5	0.5	P	P
lom300tf_i04081	339	NN	1	0	0.875	0.125	0	Y	Y
lom300tf_i04081	372	NN	1	0	0	0.625	0.375	K	K
lom300tf_i04081	397	NN	0	1	0	0.375	0.625	L	V
lom300tf_i04081	408	NN	1	0	0	0.25	0.75	Q	Q
lom300tf_i04081	468	NN	1	0	0	0.5	0.5	G	G
lom300tf_i04120	149	TT	0	1	0.625	0.375	0	D	A
lom300tf_i04120	54	E-T	1	0	0.428571428571429	0.571428571428571	0	T	T
lom300tf_i04120	154	E-T	1	0	0.411764705882353	0.588235294117647	0	L	L
lom300tf_i04120	435	E-T	1	0	0.230769230769231	0.769230769230769	0	L	L
lom300tf_i04120	16	E-N	0	1	0.5	0.5	0	I	L
lom300tf_i04120	54	E-N	1	0	0.75	0.25	0	T	T
lom300tf_i04120	154	E-N	1	0	0.636363636363636	0.363636363636364	0	L	L
lom300tf_i04120	435	E-N	1	0	0.428571428571429	0.571428571428571	0	L	L
lom300tf_i04144	604	EE	0	1	0.833333333333333	0.166666666666667	0	M	L
lom300tf_i04144	1141	EE	0	1	0.9375	0.0625	0	N	Y
lom300tf_i04144	897	NN	1	0	0.333333333333333	0.666666666666667	0	R	R
lom300tf_i04144	480	E-T	1	0	0.416666666666667	0.583333333333333	0	C	C
lom300tf_i04144	567	E-T	1	0	0.75	0.25	0	R	R
lom300tf_i04144	852	E-T	1	0	0.333333333333333	0.666666666666667	0	R	R
lom300tf_i04144	897	E-T	1	0	0.444444444444444	0.555555555555556	0	R	R
lom300tf_i04144	480	E-N	1	0	0.555555555555556	0.444444444444444	0	C	C
lom300tf_i04144	567	E-N	1	0	0.75	0.25	0	R	R
lom300tf_i04144	852	E-N	1	0	0.333333333333333	0.666666666666667	0	R	R
lom300tf_i04159	571	TT	0	1	0.5	0.5	0	K	E
lom300tf_i04159	613	TT	0	1	0.5	0.5	0	V	L
lom300tf_i04159	7	EE	0	1	0.916666666666667	0.083333333333333	0	L	F
lom300tf_i04159	60	EE	1	0	0.857142857142857	0.142857142857143	0	L	L
lom300tf_i04159	219	EE	1	0	0.916666666666667	0.083333333333333	0	S	S
lom300tf_i04159	3	NN	1	0	0.75	0.25	0	T	T
lom300tf_i04159	587	NN	0	1	0.875	0.125	0	H	L
lom300tf_i04159	609	E-T	1	0	0.2	0.8	0	E	E
lom300tf_i04159	615	E-T	0	1	0.2	0.8	0	L	F
lom300tf_i04159	609	E-N	1	0	0.333333333333333	0.666666666666667	0	E	E
lom300tf_i04159	615	E-N	0	1	0.333333333333333	0.666666666666667	0	L	F
lom300tf_i04183	612	EE	1	0	0.583333333333333	0.416666666666667	0	A	A
lom300tf_i04204	51	TT	0	1	0	0.5	0.5	L	F
lom300tf_i04204	627	TT	1	0	0.8	0.2	0	I	I
lom300tf_i04204	676	TT	0	1	0.75	0.25	0	R	W
lom300tf_i04204	102	EE	0	1	0.642857142857143	0.357142857142857	0	I	M
lom300tf_i04204	112	EE	0	1	0.8125	0.1875	0	I	L
lom300tf_i04204	207	EE	1	0	0.9375	0.0625	0	E	E
lom300tf_i04204	267	EE	1	0	0.9375	0.0625	0	F	F
lom300tf_i04204	421	EE	0	1	0.9375	0.0625	0	V	F
lom300tf_i04204	582	EE	1	0	0.875	0.125	0	G	G
lom300tf_i04204	207	NN	1	0	0	0.25	0.75	E	E
lom300tf_i04204	361	NN	0	1	0.875	0.125	0	K	Q
lom300tf_i04204	627	NN	1	0	0.875	0.125	0	I	I
lom300tf_i04204	249	E-T	1	0	0.444444444444444	0.555555555555556	0	I	I
lom300tf_i04204	329	E-T	0	1	0.444444444444444	0.555555555555556	0	T	I
lom300tf_i04204	249	E-N	1	0	0.666666666666667	0.333333333333333	0	I	I
lom300tf_i04204	329	E-N	0	1	0.666666666666667	0.333333333333333	0	T	I
lom300tf_i04216	416	EE	0	1	0.916666666666667	0.083333333333333	0	E	G
lom300tf_i04216	557	NN	0	1	0.875	0.125	0	Q	P
lom300tf_i04222	696	TT	1	0	0.9375	0.0625	0	A	A
lom300tf_i04222	693	EE	1	0	0.5	0.5	0	N	N
lom300tf_i04222	717	NN	1	0	0.75	0.25	0	L	L
lom300tf_i04234	28	EE	0	1	0.5	0.5	0	Q	E
lom300tf_i04234	113	EE	0	1	0.5	0.5	0	E	G
lom300tf_i04234	148	EE	0	1	0.916666666666667	0.083333333333333	0	I	V
lom300tf_i04234	195	EE	1	0	0.333333333333333	0.666666666666667	0	T	T
lom300tf_i04234	327	EE	1	0	0.9375	0.0625	0	E	E
lom300tf_i04234	480	EE	1	0	0.9	0.1	0	L	L
lom300tf_i04234	736	EE	0	1	0	0.666666666666667	0.333333333333333	Q	*
lom300tf_i04234	111	NN	1	0	0.666666666666667	0.333333333333333	0	L	L
lom300tf_i04234	282	NN	1	0	0.75	0.25	0	S	S
lom300tf_i04234	1334	NN	0	1	0.75	0.25	0	Y	F
lom300tf_i04234	111	E-T	1	0	0.357142857142857	0.642857142857143	0	L	L
lom300tf_i04234	215	E-T	0	1	0.384615384615385	0.615384615384615	0	E	A
lom300tf_i04234	417	E-T	1	0	0.4	0.6	0	T	T
lom300tf_i04234	438	E-T	1	0	0.272727272727273	0.727272727272727	0	T	T
lom300tf_i04234	637	E-T	0	1	0.333333333333333	0.666666666666667	0	H	Y
lom300tf_i04234	905	E-T	0	1	0.454545454545455	0.545454545454545	0	K	R
lom300tf_i04234	1185	E-T	1	0	0.375	0.625	0	G	G
lom300tf_i04234	215	E-N	0	1	0.714285714285714	0.285714285714286	0	E	A
lom300tf_i04234	438	E-N	1	0	0.75	0.25	0	T	T
lom300tf_i04234	637	E-N	0	1	0.333333333333333	0.666666666666667	0	H	Y
lom300tf_i04234	905	E-N	0	1	0.555555555555556	0.444444444444444	0	K	R
lom300tf_i04234	1185	E-N	1	0	0.6	0.4	0	G	G
lom300tf_i04245	525	TT	1	0	0	0.625	0.375	A	A
lom300tf_i04245	539	TT	0	1	0.916666666666667	0.083333333333333	0	H	R
lom300tf_i04245	502	EE	0	1	0.071428571428571	0.928571428571429	0	N	D
lom300tf_i04245	525	EE	1	0	0	0.083333333333333	0.916666666666667	A	A
lom300tf_i04245	525	NN	1	0	0	0.5	0.5	A	A
lom300tf_i04245	592	NN	1	0	0.666666666666667	0.333333333333333	0	L	L
lom300tf_i04245	343	E-T	0	1	0.2	0.8	0	P	S
lom300tf_i04245	434	E-T	0	1	0.333333333333333	0.666666666666667	0	H	L
lom300tf_i04245	598	E-T	0	1	0.444444444444444	0.555555555555556	0	I	L
lom300tf_i04245	343	E-N	0	1	0.4	0.6	0	P	S
lom300tf_i04245	434	E-N	0	1	0.571428571428571	0.428571428571429	0	H	L
lom300tf_i04245	598	E-N	0	1	0.727272727272727	0.272727272727273	0	I	L
lom300tf_i04248	419	TT	0	1	0.75	0.25	0	Y	C
lom300tf_i04248	780	TT	0	1	0.722222222222222	0.277777777777778	0	K	N
lom300tf_i04248	625	EE	0	1	0.75	0.25	0	I	V
lom300tf_i04248	690	EE	1	0	0.875	0.125	0	G	G
lom300tf_i04248	219	NN	1	0	0.666666666666667	0.333333333333333	0	R	R
lom300tf_i04248	409	NN	0	1	0.75	0.25	0	I	V
lom300tf_i04248	669	NN	1	0	0	0.666666666666667	0.333333333333333	A	A
lom300tf_i04248	780	NN	0	1	0.875	0.125	0	K	N
lom300tf_i04248	112	E-T	0	1	0.444444444444444	0.555555555555556	0	I	V
lom300tf_i04248	363	E-T	1	0	0.4	0.6	0	K	K
lom300tf_i04248	112	E-N	0	1	0.666666666666667	0.333333333333333	0	I	V
lom300tf_i04248	363	E-N	1	0	0.6	0.4	0	K	K
lom300tf_i04254	829	TT	0	1	0.055555555555556	0.944444444444444	0	T	A
lom300tf_i04254	873	TT	1	0	0.944444444444444	0.055555555555556	0	H	H
lom300tf_i04254	1330	TT	0	1	0.055555555555556	0.944444444444444	0	N	H
lom300tf_i04254	1394	TT	0	1	0.0625	0.9375	0	H	P
lom300tf_i04254	725	EE	0	1	0.9	0.1	0	D	V
lom300tf_i04254	867	EE	1	0	0.8125	0.1875	0	D	D
lom300tf_i04254	1287	EE	0	1	0.916666666666667	0.083333333333333	0	S	R
lom300tf_i04254	829	NN	0	1	0.75	0.25	0	T	A
lom300tf_i04254	1096	NN	0	1	0.875	0.125	0	P	S
lom300tf_i04254	1107	NN	1	0	0.875	0.125	0	V	V
lom300tf_i04254	1330	NN	0	1	0.5	0.5	0	N	H
lom300tf_i04254	957	E-T	1	0	0.2	0.8	0	Q	Q
lom300tf_i04254	973	E-T	0	1	0.75	0.25	0	A	S
lom300tf_i04254	1273	E-T	0	1	0.166666666666667	0.833333333333333	0	T	P
lom300tf_i04254	957	E-N	1	0	0.25	0.75	0	Q	Q
lom300tf_i04254	973	E-N	0	1	0.75	0.25	0	A	S
lom300tf_i04254	1273	E-N	0	1	0.25	0.75	0	T	P
lom300tf_i04254	1394	E-N	0	1	0.857142857142857	0.142857142857143	0	H	P
lom300tf_i04281	17	TT	0	1	0.944444444444444	0.055555555555556	0	D	V
lom300tf_i04281	143	EE	0	1	0.375	0.625	0	A	G
lom300tf_i04281	12	NN	0	1	0.25	0.75	0	E	D
lom300tf_i04281	12	E-T	0	1	0.470588235294118	0.529411764705882	0	E	D
lom300tf_i04281	81	E-T	1	0	0.454545454545455	0.545454545454545	0	V	V
lom300tf_i04281	81	E-N	1	0	0.625	0.375	0	V	V
lom300tf_i04290	18	EE	1	0	0.75	0.25	0	A	A
lom300tf_i04290	451	EE	0	1	0.75	0.25	0	T	A
lom300tf_i04290	639	EE	1	0	0.0625	0.9375	0	G	G
lom300tf_i04290	688	EE	0	1	0.9375	0.0625	0	I	V
lom300tf_i04290	735	EE	1	0	0.9375	0.0625	0	L	L
lom300tf_i04290	807	EE	1	0	0.9375	0.0625	0	G	G
lom300tf_i04290	86	NN	0	1	0.25	0.75	0	T	M
lom300tf_i04290	543	NN	1	0	0.75	0.25	0	A	A
lom300tf_i04290	706	NN	0	1	0.75	0.25	0	P	S
lom300tf_i04290	86	E-T	0	1	0.272727272727273	0.727272727272727	0	T	M
lom300tf_i04290	226	E-T	0	1	0.444444444444444	0.555555555555556	0	K	Q
lom300tf_i04290	226	E-N	0	1	0.666666666666667	0.333333333333333	0	K	Q
lom300tf_i04305	667	EE	0	1	0.916666666666667	0.083333333333333	0	A	S
lom300tf_i04305	675	EE	1	0	0.916666666666667	0.083333333333333	0	A	A
lom300tf_i04305	858	EE	1	0	0.9375	0.0625	0	V	V
lom300tf_i04305	888	EE	1	0	0.875	0.125	0	L	L
lom300tf_i04305	750	E-T	1	0	0.571428571428571	0.428571428571429	0	P	P
lom300tf_i04305	842	E-T	0	1	0.384615384615385	0.615384615384615	0	A	V
lom300tf_i04305	846	E-T	1	0	0.384615384615385	0.615384615384615	0	V	V
lom300tf_i04305	886	E-T	0	1	0.4375	0.5625	0	M	L
lom300tf_i04305	1122	E-T	1	0	0.470588235294118	0.529411764705882	0	G	G
lom300tf_i04305	750	E-N	1	0	0.8	0.2	0	P	P
lom300tf_i04305	842	E-N	0	1	0.625	0.375	0	A	V
lom300tf_i04305	846	E-N	1	0	0.625	0.375	0	V	V
lom300tf_i04305	886	E-N	0	1	0.7	0.3	0	M	L
lom300tf_i04305	1122	E-N	1	0	0.666666666666667	0.333333333333333	0	G	G
lom300tf_i04340	136	TT	0	1	0.95	0.05	0	R	W
lom300tf_i04340	149	TT	0	1	0.9	0.1	0	D	G
lom300tf_i04340	301	TT	0	1	0.0625	0.9375	0	S	G
lom300tf_i04340	60	EE	0	1	0.75	0.25	0	I	M
lom300tf_i04340	820	EE	0	1	0.8	0.2	0	K	*
lom300tf_i04340	860	EE	0	1	0.3	0.7	0	Q	P
lom300tf_i04340	799	NN	0	1	0.625	0.375	0	A	S
lom300tf_i04340	162	E-T	1	0	0.444444444444444	0.555555555555556	0	F	F
lom300tf_i04340	136	E-N	0	1	0.8	0.2	0	R	W
lom300tf_i04340	162	E-N	1	0	0.666666666666667	0.333333333333333	0	F	F
lom300tf_i04346	196	TT	0	1	0.928571428571429	0.071428571428571	0	I	V
lom300tf_i04346	246	TT	1	0	0.9375	0.0625	0	R	R
lom300tf_i04346	282	TT	1	0	0	0.1	0.9	C	C
lom300tf_i04346	289	TT	0	1	0	0.9375	0.0625	M	V
lom300tf_i04346	296	TT	0	1	0.95	0.05	0	D	G
lom300tf_i04346	282	EE	1	0	0	0.0625	0.9375	C	C
lom300tf_i04346	289	EE	0	1	0	0.9375	0.0625	M	V
lom300tf_i04346	282	NN	1	0	0	0.75	0.25	C	C
lom300tf_i04346	289	NN	0	1	0	0.875	0.125	M	V
lom300tf_i04346	296	NN	0	1	0.875	0.125	0	D	G
lom300tf_i04346	363	NN	1	0	0.5	0.5	0	T	T
lom300tf_i04355	235	TT	0	1	0	0.625	0.375	I	L
lom300tf_i04355	249	TT	1	0	0.65	0.35	0	L	L
lom300tf_i04355	256	TT	0	1	0	0.2	0.8	H	Y
lom300tf_i04355	261	TT	0	1	0	0.1	0.9	L	F
lom300tf_i04355	267	TT	0	1	0	0.055555555555556	0.944444444444444	L	F
lom300tf_i04355	293	TT	0	1	0	0.944444444444444	0.055555555555556	A	V
lom300tf_i04355	299	TT	0	1	0	0.5	0.5	Y	C
lom300tf_i04355	234	EE	0	1	0	0.916666666666667	0.083333333333333	*	Y
lom300tf_i04355	235	EE	0	1	0	0.916666666666667	0.083333333333333	I	L
lom300tf_i04355	256	EE	0	1	0	0.3125	0.6875	H	Y
lom300tf_i04355	261	EE	0	1	0	0.0625	0.9375	L	F
lom300tf_i04355	267	EE	0	1	0	0.0625	0.9375	L	F
lom300tf_i04355	293	EE	0	1	0	0.875	0.125	A	V
lom300tf_i04355	299	EE	0	1	0	0.5	0.5	Y	C
lom300tf_i04355	249	NN	1	0	0.75	0.25	0	L	L
lom300tf_i04355	256	NN	0	1	0	0.166666666666667	0.833333333333333	H	Y
lom300tf_i04355	267	NN	0	1	0	0.125	0.875	L	F
lom300tf_i04355	299	NN	0	1	0	0.5	0.5	Y	C
lom300tf_i04422	877	TT	0	1	0.277777777777778	0.722222222222222	0	T	A
lom300tf_i04422	1558	TT	0	1	0.888888888888889	0.111111111111111	0	A	S
lom300tf_i04422	1581	TT	0	1	0.944444444444444	0.055555555555556	0	Q	H
lom300tf_i04422	1032	EE	1	0	0.75	0.25	0	T	T
lom300tf_i04422	1449	EE	1	0	0.857142857142857	0.142857142857143	0	V	V
lom300tf_i04422	1471	EE	0	1	0.928571428571429	0.071428571428571	0	P	S
lom300tf_i04422	1474	EE	0	1	0.928571428571429	0.071428571428571	0	P	S
lom300tf_i04422	1668	NN	1	0	0.875	0.125	0	R	R
lom300tf_i04422	820	E-T	0	1	0.333333333333333	0.666666666666667	0	K	E
lom300tf_i04422	826	E-T	0	1	0.375	0.625	0	T	P
lom300tf_i04422	832	E-T	0	1	0.375	0.625	0	T	A
lom300tf_i04422	1376	E-T	0	1	0.444444444444444	0.555555555555556	0	T	S
lom300tf_i04422	1446	E-T	1	0	0.285714285714286	0.714285714285714	0	T	T
lom300tf_i04422	1452	E-T	1	0	0.285714285714286	0.714285714285714	0	S	S
lom300tf_i04422	1614	E-T	0	1	0.384615384615385	0.615384615384615	0	E	D
lom300tf_i04422	820	E-N	0	1	0.555555555555556	0.444444444444444	0	K	E
lom300tf_i04422	826	E-N	0	1	0.6	0.4	0	T	P
lom300tf_i04422	832	E-N	0	1	0.6	0.4	0	T	A
lom300tf_i04422	1376	E-N	0	1	0.666666666666667	0.333333333333333	0	T	S
lom300tf_i04422	1446	E-N	1	0	0.5	0.5	0	T	T
lom300tf_i04422	1452	E-N	1	0	0.5	0.5	0	S	S
lom300tf_i04422	1614	E-N	0	1	0.714285714285714	0.285714285714286	0	E	D
lom300tf_i04443	251	TT	0	1	0.9	0.1	0	K	T
lom300tf_i04443	258	TT	1	0	0.95	0.05	0	V	V
lom300tf_i04443	302	TT	0	1	0.9	0.1	0	T	I
lom300tf_i04443	474	TT	1	0	0.388888888888889	0.611111111111111	0	C	C
lom300tf_i04443	165	EE	0	1	0.916666666666667	0.083333333333333	0	K	N
lom300tf_i04443	204	EE	1	0	0.9375	0.0625	0	S	S
lom300tf_i04443	268	EE	0	1	0.5	0.5	0	K	E
lom300tf_i04443	299	EE	0	1	0.625	0.375	0	T	M
lom300tf_i04443	390	EE	1	0	0.9375	0.0625	0	A	A
lom300tf_i04443	363	NN	0	1	0.875	0.125	0	Q	H
lom300tf_i04443	394	NN	0	1	0.875	0.125	0	T	P
lom300tf_i04443	435	NN	1	0	0.875	0.125	0	V	V
lom300tf_i04443	474	NN	1	0	0.875	0.125	0	C	C
lom300tf_i04443	503	E-T	0	1	0.470588235294118	0.529411764705882	0	D	G
lom300tf_i04443	503	E-N	0	1	0.666666666666667	0.333333333333333	0	D	G
lom300tf_i04487	364	E-T	0	1	0.470588235294118	0.529411764705882	0	K	E
lom300tf_i04487	364	E-N	0	1	0.727272727272727	0.272727272727273	0	K	E
lom300tf_i04496	1443	TT	1	0	0.916666666666667	0.083333333333333	0	P	P
lom300tf_i04496	1533	EE	1	0	0.0625	0.9375	0	T	T
lom300tf_i04496	1349	NN	0	1	0.5	0.5	0	K	I
lom300tf_i04496	1533	NN	1	0	0	0.25	0.75	T	T
lom300tf_i04496	1349	E-T	0	1	0.444444444444444	0.555555555555556	0	K	I
lom300tf_i04499	437	TT	0	1	0.9	0.1	0	S	L
lom300tf_i04499	37	EE	0	1	0.833333333333333	0.166666666666667	0	S	G
lom300tf_i04499	76	EE	0	1	0.5	0.5	0	L	F
lom300tf_i04499	177	EE	1	0	0.5	0.5	0	C	C
lom300tf_i04499	190	EE	0	1	0.625	0.375	0	R	G
lom300tf_i04499	438	EE	1	0	0.9375	0.0625	0	S	S
lom300tf_i04499	276	NN	1	0	0.875	0.125	0	F	F
lom300tf_i04499	437	NN	0	1	0.875	0.125	0	S	L
[truncated: 52,095 more rows]
