# Supplementary material for: No evidence for accumulation of deleterious mutations and fitness degradation in clonal fish hybrids: Abandoning sex without regrets
Source: Mol Ecol. 2020 Aug 4;29(16):3038–55. doi: 10.1111/mec.15539 (PMC7540418; doi:10.1111/mec.15539)
Supplement: Supplementary file 4 — Data S2 [file MEC-29-3038-s004.tsv]

locus	position	sample	biotype	Ns	Nn	seq.s	seq.a1	seq.a2	aa.s	aa1	aa2
lom300tf_i00874	326	csc048	EEN	0	1	c	c	t	A	A	V
lom300tf_i00874	574	csc048	EEN	0	1	g	c	g	A	P	A
lom300tf_i00874	1100	csc048	EEN	0	1	g	a	g	R	H	R
lom300tf_i00874	492	csc018	EEN	1	0	c	c	t	S	S	S
lom300tf_i00874	936	csc018	EEN	0	1	g	a	g	M	I	M
lom300tf_i00874	546	csc074	EN	0	1	c	c	g	Y	Y	*
lom300tf_i00874	805	csc074	EN	0	1	c	c	a	H	H	N
lom300tf_i01174	977	csc052	ET	0	1	t	a	t	V	E	V
lom300tf_i01174	330	csc048	EEN	1	0	t	c	t	P	P	P
lom300tf_i01174	330	csc014	EEN	1	0	t	c	t	P	P	P
lom300tf_i01174	330	csc056	EEN	1	0	t	c	t	P	P	P
lom300tf_i01174	330	csc073	EN	1	0	t	c	t	P	P	P
lom300tf_i01174	330	csc018	EEN	1	0	t	c	t	P	P	P
lom300tf_i01174	999	csc018	EEN	1	0	c	c	t	N	N	N
lom300tf_i01174	330	csc016	EEN	1	0	t	c	t	P	P	P
lom300tf_i01174	330	csc015	EEN	1	0	t	c	t	P	P	P
lom300tf_i01174	616	csc015	EEN	0	1	c	c	g	H	H	D
lom300tf_i01174	330	csc017	EEN	1	0	t	c	t	P	P	P
lom300tf_i01780	1017	csc090	ETT	1	0	c	c	a	I	I	I
lom300tf_i01780	1017	csc052	ET	1	0	c	c	a	I	I	I
lom300tf_i01780	1017	csc078	EET	1	0	c	c	a	I	I	I
lom300tf_i01780	1056	csc048	EEN	1	0	g	a	g	A	A	A
lom300tf_i01780	1017	csc055	EET	1	0	c	c	a	I	I	I
lom300tf_i01780	1017	csc076	EET	1	0	c	c	a	I	I	I
lom300tf_i01780	1017	csc063	EET	1	0	c	c	a	I	I	I
lom300tf_i01780	1017	csc088	EET	1	0	c	c	a	I	I	I
lom300tf_i01780	1017	csc087	ETT	1	0	c	c	a	I	I	I
lom300tf_i01830	158	csc078	EET	0	1	c	c	t	P	P	L
lom300tf_i01830	34	csc014	EEN	0	1	g	g	t	V	V	F
lom300tf_i01830	106	csc046	EEN	0	1	c	c	t	Q	Q	*
lom300tf_i01830	314	csc046	EEN	0	1	g	a	g	R	H	R
lom300tf_i01830	125	csc073	EN	0	1	c	c	t	S	S	F
lom300tf_i01830	158	csc073	EN	0	1	c	c	t	P	P	L
lom300tf_i01830	34	csc016	EEN	0	1	g	g	t	V	V	F
lom300tf_i01830	34	csc015	EEN	0	1	g	g	t	V	V	F
lom300tf_i01830	125	csc074	EN	0	1	c	c	t	S	S	F
lom300tf_i01830	158	csc074	EN	0	1	c	c	t	P	P	L
lom300tf_i01830	314	csc074	EN	0	1	g	a	g	R	H	R
lom300tf_i01830	34	csc017	EEN	0	1	g	g	t	V	V	F
lom300tf_i01855	543	csc089	ET	1	0	c	c	t	G	G	G
lom300tf_i01855	194	csc048	EEN	0	1	a	a	g	N	N	S
lom300tf_i01855	609	csc048	EEN	1	0	c	c	a	A	A	A
lom300tf_i01855	636	csc014	EEN	1	0	c	c	a	I	I	I
lom300tf_i01855	861	csc014	EEN	1	0	c	c	t	C	C	C
lom300tf_i01855	1062	csc014	EEN	1	0	g	g	t	T	T	T
lom300tf_i01855	1129	csc014	EEN	0	1	g	a	g	V	M	V
lom300tf_i01855	1137	csc014	EEN	1	0	c	c	t	G	G	G
lom300tf_i01855	1203	csc014	EEN	1	0	c	c	t	D	D	D
lom300tf_i01855	201	csc056	EEN	1	0	t	g	t	G	G	G
lom300tf_i01855	609	csc056	EEN	1	0	c	c	a	A	A	A
lom300tf_i01855	636	csc046	EEN	1	0	c	c	a	I	I	I
lom300tf_i01855	861	csc046	EEN	1	0	c	c	t	C	C	C
lom300tf_i01855	1062	csc046	EEN	1	0	g	g	t	T	T	T
lom300tf_i01855	636	csc079	EEN	1	0	c	c	a	I	I	I
lom300tf_i01855	861	csc079	EEN	1	0	c	c	t	C	C	C
lom300tf_i01855	1062	csc079	EEN	1	0	g	g	t	T	T	T
lom300tf_i01855	636	csc073	EN	1	0	c	c	a	I	I	I
lom300tf_i01855	861	csc073	EN	1	0	c	c	t	C	C	C
lom300tf_i01855	1062	csc073	EN	1	0	g	g	t	T	T	T
lom300tf_i01855	636	csc018	EEN	1	0	c	c	a	I	I	I
lom300tf_i01855	861	csc018	EEN	1	0	c	c	t	C	C	C
lom300tf_i01855	1062	csc018	EEN	1	0	g	g	t	T	T	T
lom300tf_i01855	636	csc012	EEN	1	0	c	c	a	I	I	I
lom300tf_i01855	1062	csc012	EEN	1	0	g	g	t	T	T	T
lom300tf_i01855	636	csc016	EEN	1	0	c	c	a	I	I	I
lom300tf_i01855	861	csc016	EEN	1	0	c	c	t	C	C	C
lom300tf_i01855	1062	csc016	EEN	1	0	g	g	t	T	T	T
lom300tf_i01855	1129	csc016	EEN	0	1	g	a	g	V	M	V
lom300tf_i01855	1137	csc016	EEN	1	0	c	c	t	G	G	G
lom300tf_i01855	1203	csc016	EEN	1	0	c	c	t	D	D	D
lom300tf_i01855	636	csc015	EEN	1	0	c	c	a	I	I	I
lom300tf_i01855	861	csc015	EEN	1	0	c	c	t	C	C	C
lom300tf_i01855	1062	csc015	EEN	1	0	g	g	t	T	T	T
lom300tf_i01855	1129	csc015	EEN	0	1	g	a	g	V	M	V
lom300tf_i01855	1137	csc015	EEN	1	0	c	c	t	G	G	G
lom300tf_i01855	1203	csc015	EEN	1	0	c	c	t	D	D	D
lom300tf_i01855	636	csc074	EN	1	0	c	c	a	I	I	I
lom300tf_i01855	861	csc074	EN	1	0	c	c	t	C	C	C
lom300tf_i01855	1062	csc074	EN	1	0	g	g	t	T	T	T
lom300tf_i01855	636	csc017	EEN	1	0	c	c	a	I	I	I
lom300tf_i01855	861	csc017	EEN	1	0	c	c	t	C	C	C
lom300tf_i01855	1062	csc017	EEN	1	0	g	g	t	T	T	T
lom300tf_i01855	1129	csc017	EEN	0	1	g	a	g	V	M	V
lom300tf_i01855	1137	csc017	EEN	1	0	c	c	t	G	G	G
lom300tf_i01855	1203	csc017	EEN	1	0	c	c	t	D	D	D
lom300tf_i01953	49	csc052	ET	1	0	t	c	t	L	L	L
lom300tf_i01953	631	csc052	ET	0	1	g	a	g	D	N	D
lom300tf_i01953	210	csc078	EET	1	0	c	c	a	T	T	T
lom300tf_i01953	210	csc055	EET	1	0	c	c	a	T	T	T
lom300tf_i01953	210	csc076	EET	1	0	c	c	a	T	T	T
lom300tf_i01953	544	csc063	EET	0	1	c	c	a	Q	Q	K
lom300tf_i01953	210	csc088	EET	1	0	c	c	a	T	T	T
lom300tf_i01953	899	csc073	EN	0	1	t	c	t	L	P	L
lom300tf_i01953	899	csc074	EN	0	1	t	c	t	L	P	L
lom300tf_i02015	984	csc055	EET	0	1	g	a	g	M	I	M
lom300tf_i02015	984	csc011	EET	0	1	g	a	g	M	I	M
lom300tf_i02015	984	csc014	EEN	0	1	g	a	g	M	I	M
lom300tf_i02015	783	csc046	EEN	0	1	t	g	t	S	R	S
lom300tf_i02015	408	csc018	EEN	1	0	g	a	g	V	V	V
lom300tf_i02015	984	csc016	EEN	0	1	g	a	g	M	I	M
lom300tf_i02015	984	csc015	EEN	0	1	g	a	g	M	I	M
lom300tf_i02015	984	csc017	EEN	0	1	g	a	g	M	I	M
lom300tf_i02311	1154	csc076	EET	0	1	g	c	g	G	A	G
lom300tf_i02341	802	csc067	ET	0	1	a	a	g	I	I	V
lom300tf_i02341	608	csc076	EET	0	1	t	g	t	V	G	V
lom300tf_i02341	608	csc063	EET	0	1	t	g	t	V	G	V
lom300tf_i02341	871	csc063	EET	0	1	g	a	g	E	K	E
lom300tf_i02341	988	csc063	EET	0	1	t	g	g	F	V	V
lom300tf_i02341	894	csc018	EEN	1	0	c	c	t	T	T	T
lom300tf_i02341	1031	csc012	EEN	0	1	c	c	t	T	T	I
lom300tf_i02361	944	csc052	ET	0	1	c	c	g	T	T	S
lom300tf_i02361	815	csc048	EEN	0	1	c	c	t	S	S	L
lom300tf_i02361	465	csc063	EET	1	0	g	a	g	V	V	V
lom300tf_i02361	386	csc014	EEN	0	1	c	c	a	T	T	N
lom300tf_i02361	694	csc014	EEN	0	1	c	c	t	R	R	C
lom300tf_i02361	386	csc016	EEN	0	1	c	c	a	T	T	N
lom300tf_i02361	694	csc016	EEN	0	1	c	c	t	R	R	C
lom300tf_i02361	694	csc015	EEN	0	1	c	c	t	R	R	C
lom300tf_i02361	386	csc017	EEN	0	1	c	c	a	T	T	N
lom300tf_i02361	694	csc017	EEN	0	1	c	c	t	R	R	C
lom300tf_i02370	57	csc048	EEN	1	0	c	c	t	G	G	G
lom300tf_i02389	129	csc046	EEN	1	0	c	c	g	V	V	V
lom300tf_i02389	129	csc079	EEN	1	0	c	c	g	V	V	V
lom300tf_i02389	579	csc079	EEN	0	1	t	a	t	D	E	D
lom300tf_i02389	129	csc012	EEN	1	0	c	c	g	V	V	V
lom300tf_i02389	579	csc012	EEN	0	1	t	a	t	D	E	D
lom300tf_i02397	32	csc048	EEN	0	1	t	c	t	I	T	I
lom300tf_i02423	345	csc086	ETT	1	0	c	c	t	D	D	D
lom300tf_i02423	345	csc082	ETT	1	0	c	c	t	D	D	D
lom300tf_i02423	711	csc056	EEN	1	0	a	a	t	S	S	S
lom300tf_i02423	234	csc046	EEN	1	0	c	c	t	D	D	D
lom300tf_i02423	234	csc079	EEN	1	0	c	c	t	D	D	D
lom300tf_i02423	234	csc012	EEN	1	0	c	c	t	D	D	D
lom300tf_i02423	533	csc012	EEN	0	1	c	c	a	P	P	Q
lom300tf_i02435	1305	csc090	ETT	0	1	c	c	a	H	H	Q
lom300tf_i02435	1428	csc048	EEN	0	1	c	c	a	D	D	E
lom300tf_i02435	456	csc055	EET	1	0	t	c	t	N	N	N
lom300tf_i02435	456	csc076	EET	1	0	t	c	t	N	N	N
lom300tf_i02435	1305	csc076	EET	0	1	c	c	a	H	H	Q
lom300tf_i02435	456	csc011	EET	1	0	t	c	t	N	N	N
lom300tf_i02435	456	csc063	EET	1	0	t	c	t	N	N	N
lom300tf_i02435	727	csc063	EET	0	1	g	a	g	G	R	G
lom300tf_i02435	1305	csc088	EET	0	1	c	c	a	H	H	Q
lom300tf_i02435	1305	csc087	ETT	0	1	c	c	a	H	H	Q
lom300tf_i02435	1244	csc079	EEN	0	1	g	c	g	C	S	C
lom300tf_i02435	774	csc073	EN	0	1	g	g	t	E	E	D
lom300tf_i02435	1273	csc073	EN	0	1	g	a	g	A	T	A
lom300tf_i02435	856	csc012	EEN	0	1	c	c	g	L	L	V
lom300tf_i02435	774	csc074	EN	0	1	g	g	t	E	E	D
lom300tf_i02435	832	csc074	EN	0	1	c	c	g	Q	Q	E
lom300tf_i02441	699	csc048	EEN	1	0	t	c	t	I	I	I
lom300tf_i02441	675	csc014	EEN	1	0	g	a	g	P	P	P
lom300tf_i02441	699	csc014	EEN	1	0	t	c	t	I	I	I
lom300tf_i02441	699	csc056	EEN	1	0	t	c	t	I	I	I
lom300tf_i02441	699	csc046	EEN	1	0	t	c	t	I	I	I
lom300tf_i02441	699	csc079	EEN	1	0	t	c	t	I	I	I
lom300tf_i02441	675	csc018	EEN	1	0	g	a	g	P	P	P
lom300tf_i02441	699	csc018	EEN	1	0	t	c	t	I	I	I
lom300tf_i02441	699	csc012	EEN	1	0	t	c	t	I	I	I
lom300tf_i02441	675	csc016	EEN	1	0	g	a	g	P	P	P
lom300tf_i02441	699	csc016	EEN	1	0	t	c	t	I	I	I
lom300tf_i02441	675	csc015	EEN	1	0	g	a	g	P	P	P
lom300tf_i02441	699	csc015	EEN	1	0	t	c	t	I	I	I
lom300tf_i02441	675	csc017	EEN	1	0	g	a	g	P	P	P
lom300tf_i02441	699	csc017	EEN	1	0	t	c	t	I	I	I
lom300tf_i02446	16	csc048	EEN	0	1	c	c	t	P	P	S
lom300tf_i02446	387	csc048	EEN	1	0	t	a	t	T	T	T
lom300tf_i02446	387	csc074	EN	1	0	t	a	t	T	T	T
lom300tf_i02476	88	csc048	EEN	0	1	t	a	t	Y	N	Y
lom300tf_i02476	80	csc082	ETT	0	1	a	a	g	D	D	G
lom300tf_i02476	88	csc082	ETT	0	1	t	a	t	Y	N	Y
lom300tf_i02476	88	csc073	EN	0	1	t	a	t	Y	N	Y
lom300tf_i02476	94	csc073	EN	0	1	g	a	g	V	I	V
lom300tf_i02476	88	csc074	EN	0	1	t	a	t	Y	N	Y
lom300tf_i02476	94	csc074	EN	0	1	g	a	g	V	I	V
lom300tf_i02584	219	csc073	EN	1	0	g	a	g	T	T	T
lom300tf_i02584	219	csc074	EN	1	0	g	a	g	T	T	T
lom300tf_i02695	1380	csc076	EET	1	0	c	c	a	P	P	P
lom300tf_i02695	1380	csc011	EET	1	0	c	c	a	P	P	P
lom300tf_i02701	516	csc057	ET	1	0	a	c	a	R	R	R
lom300tf_i02701	127	csc048	EEN	0	1	a	a	g	S	S	G
lom300tf_i02701	151	csc048	EEN	0	1	g	a	g	V	I	V
lom300tf_i02701	127	csc014	EEN	0	1	a	a	g	S	S	G
lom300tf_i02701	333	csc014	EEN	0	1	g	c	g	E	D	E
lom300tf_i02701	335	csc014	EEN	0	1	c	c	t	T	T	M
lom300tf_i02701	580	csc014	EEN	0	1	a	a	g	T	T	A
lom300tf_i02701	1785	csc014	EEN	1	0	a	a	g	T	T	T
lom300tf_i02701	127	csc056	EEN	0	1	a	a	g	S	S	G
lom300tf_i02701	151	csc056	EEN	0	1	g	a	g	V	I	V
lom300tf_i02701	127	csc046	EEN	0	1	a	a	g	S	S	G
lom300tf_i02701	151	csc046	EEN	0	1	g	a	g	V	I	V
lom300tf_i02701	1785	csc046	EEN	1	0	a	a	g	T	T	T
lom300tf_i02701	127	csc079	EEN	0	1	a	a	g	S	S	G
lom300tf_i02701	151	csc079	EEN	0	1	g	a	g	V	I	V
lom300tf_i02701	1785	csc079	EEN	1	0	a	a	g	T	T	T
lom300tf_i02701	1785	csc073	EN	1	0	a	a	g	T	T	T
lom300tf_i02701	580	csc018	EEN	0	1	a	a	g	T	T	A
lom300tf_i02701	127	csc012	EEN	0	1	a	a	g	S	S	G
lom300tf_i02701	151	csc012	EEN	0	1	g	a	g	V	I	V
lom300tf_i02701	1785	csc012	EEN	1	0	a	a	g	T	T	T
lom300tf_i02701	127	csc016	EEN	0	1	a	a	g	S	S	G
lom300tf_i02701	1785	csc016	EEN	1	0	a	a	g	T	T	T
lom300tf_i02701	127	csc015	EEN	0	1	a	a	g	S	S	G
lom300tf_i02701	580	csc015	EEN	0	1	a	a	g	T	T	A
lom300tf_i02701	1785	csc015	EEN	1	0	a	a	g	T	T	T
lom300tf_i02701	1785	csc074	EN	1	0	a	a	g	T	T	T
lom300tf_i02701	127	csc017	EEN	0	1	a	a	g	S	S	G
lom300tf_i02701	580	csc017	EEN	0	1	a	a	g	T	T	A
lom300tf_i02701	1785	csc017	EEN	1	0	a	a	g	T	T	T
lom300tf_i02745	666	csc057	ET	1	0	t	a	t	T	T	T
lom300tf_i02745	183	csc076	EET	0	1	t	g	t	F	L	F
lom300tf_i02745	666	csc056	EEN	1	0	t	a	t	T	T	T
lom300tf_i02745	181	csc017	EEN	0	1	t	g	t	F	V	F
lom300tf_i02750	66	csc048	EEN	1	0	t	c	t	Y	Y	Y
lom300tf_i02750	1078	csc048	EEN	0	1	g	a	g	E	K	E
lom300tf_i02750	341	csc014	EEN	0	1	c	c	a	A	A	E
lom300tf_i02750	305	csc046	EEN	0	1	g	a	g	R	H	R
lom300tf_i02750	623	csc046	EEN	0	1	a	a	t	Q	Q	L
lom300tf_i02750	305	csc079	EEN	0	1	g	a	g	R	H	R
lom300tf_i02750	305	csc018	EEN	0	1	g	a	g	R	H	R
lom300tf_i02750	448	csc018	EEN	0	1	c	c	t	R	R	W
lom300tf_i02750	725	csc018	EEN	0	1	g	g	t	R	R	I
lom300tf_i02750	750	csc018	EEN	1	0	c	c	t	A	A	A
lom300tf_i02750	305	csc012	EEN	0	1	g	a	g	R	H	R
lom300tf_i02750	341	csc016	EEN	0	1	c	c	a	A	A	E
lom300tf_i02750	341	csc015	EEN	0	1	c	c	a	A	A	E
lom300tf_i02750	341	csc017	EEN	0	1	c	c	a	A	A	E
lom300tf_i02807	716	csc067	ET	0	1	t	g	t	M	R	M
lom300tf_i02807	30	csc014	EEN	0	1	g	g	t	K	K	N
lom300tf_i02807	858	csc046	EEN	1	0	c	c	t	Y	Y	Y
lom300tf_i02807	858	csc012	EEN	1	0	c	c	t	Y	Y	Y
lom300tf_i02807	30	csc016	EEN	0	1	g	g	t	K	K	N
lom300tf_i02807	30	csc015	EEN	0	1	g	g	t	K	K	N
lom300tf_i02807	30	csc017	EEN	0	1	g	g	t	K	K	N
lom300tf_i02826	451	csc055	EET	0	1	t	a	t	Y	N	Y
lom300tf_i02826	227	csc046	EEN	0	1	g	a	g	W	*	W
lom300tf_i02826	231	csc046	EEN	1	0	t	a	t	T	T	T
lom300tf_i02826	731	csc073	EN	0	1	t	c	t	I	T	I
lom300tf_i02826	731	csc074	EN	0	1	t	c	t	I	T	I
lom300tf_i02838	621	csc090	ETT	1	0	a	c	a	I	I	I
lom300tf_i02838	423	csc048	EEN	1	0	c	c	t	T	T	T
lom300tf_i02838	624	csc048	EEN	1	0	g	a	g	V	V	V
lom300tf_i02838	1255	csc048	EEN	1	0	c	c	a	R	R	R
lom300tf_i02838	1530	csc048	EEN	1	0	g	a	g	R	R	R
lom300tf_i02838	423	csc014	EEN	1	0	c	c	t	T	T	T
lom300tf_i02838	423	csc046	EEN	1	0	c	c	t	T	T	T
lom300tf_i02838	1367	csc046	EEN	0	1	g	a	g	R	K	R
lom300tf_i02838	423	csc079	EEN	1	0	c	c	t	T	T	T
lom300tf_i02838	1367	csc079	EEN	0	1	g	a	g	R	K	R
lom300tf_i02838	822	csc073	EN	1	0	c	c	t	R	R	R
lom300tf_i02838	423	csc018	EEN	1	0	c	c	t	T	T	T
lom300tf_i02838	423	csc012	EEN	1	0	c	c	t	T	T	T
lom300tf_i02838	1367	csc012	EEN	0	1	g	a	g	R	K	R
lom300tf_i02838	423	csc016	EEN	1	0	c	c	t	T	T	T
lom300tf_i02838	423	csc015	EEN	1	0	c	c	t	T	T	T
lom300tf_i02838	822	csc074	EN	1	0	c	c	t	R	R	R
lom300tf_i02838	423	csc017	EEN	1	0	c	c	t	T	T	T
lom300tf_i02873	2560	csc052	ET	0	1	g	c	g	V	L	V
lom300tf_i02873	2574	csc052	ET	0	1	g	g	t	E	E	D
lom300tf_i02873	8	csc048	EEN	0	1	t	a	t	L	Q	L
lom300tf_i02873	2637	csc048	EEN	1	0	g	a	g	E	E	E
lom300tf_i02873	3084	csc048	EEN	1	0	g	a	g	P	P	P
lom300tf_i02873	2272	csc076	EET	0	1	g	a	g	E	K	E
lom300tf_i02873	2272	csc011	EET	0	1	g	a	g	E	K	E
lom300tf_i02873	2560	csc087	ETT	0	1	g	c	g	V	L	V
lom300tf_i02873	2574	csc087	ETT	0	1	g	g	t	E	E	D
lom300tf_i02873	2603	csc087	ETT	0	1	g	a	g	G	D	G
lom300tf_i02873	2560	csc082	ETT	0	1	g	c	g	V	L	V
lom300tf_i02873	2574	csc082	ETT	0	1	g	g	t	E	E	D
lom300tf_i02873	2603	csc082	ETT	0	1	g	a	g	G	D	G
lom300tf_i02873	8	csc014	EEN	0	1	t	a	t	L	Q	L
lom300tf_i02873	8	csc056	EEN	0	1	t	a	t	L	Q	L
lom300tf_i02873	2560	csc056	EEN	0	1	g	c	g	V	L	V
lom300tf_i02873	2574	csc056	EEN	0	1	g	g	t	E	E	D
lom300tf_i02873	8	csc016	EEN	0	1	t	a	t	L	Q	L
lom300tf_i02873	8	csc015	EEN	0	1	t	a	t	L	Q	L
lom300tf_i02873	8	csc017	EEN	0	1	t	a	t	L	Q	L
lom300tf_i02958	247	csc048	EEN	0	1	g	a	g	A	T	A
lom300tf_i02958	247	csc056	EEN	0	1	g	a	g	A	T	A
lom300tf_i02958	418	csc073	EN	0	1	g	a	g	E	K	E
lom300tf_i02958	418	csc018	EEN	0	1	g	a	g	E	K	E
lom300tf_i02958	418	csc074	EN	0	1	g	a	g	E	K	E
lom300tf_i03012	543	csc046	EEN	1	0	c	c	t	H	H	H
lom300tf_i03012	543	csc079	EEN	1	0	c	c	t	H	H	H
lom300tf_i03012	589	csc073	EN	0	1	g	g	t	G	G	C
lom300tf_i03012	439	csc018	EEN	0	1	g	c	g	G	R	G
lom300tf_i03012	543	csc012	EEN	1	0	c	c	t	H	H	H
lom300tf_i03012	543	csc015	EEN	1	0	c	c	t	H	H	H
lom300tf_i03012	589	csc074	EN	0	1	g	g	t	G	G	C
lom300tf_i03039	1343	csc087	ETT	0	1	t	g	t	V	G	V
lom300tf_i03039	1343	csc079	EEN	0	1	t	g	t	V	G	V
lom300tf_i03039	1343	csc018	EEN	0	1	t	g	t	V	G	V
lom300tf_i03043	699	csc057	ET	1	0	a	a	t	V	V	V
lom300tf_i03043	856	csc076	EET	0	1	a	a	t	I	I	L
lom300tf_i03043	692	csc086	ETT	0	1	t	c	t	I	T	I
lom300tf_i03043	708	csc086	ETT	1	0	c	c	t	V	V	V
lom300tf_i03043	692	csc082	ETT	0	1	t	c	t	I	T	I
lom300tf_i03043	708	csc082	ETT	1	0	c	c	t	V	V	V
lom300tf_i03043	1383	csc056	EEN	1	0	t	c	t	G	G	G
lom300tf_i03043	1383	csc046	EEN	1	0	t	c	t	G	G	G
lom300tf_i03043	1383	csc079	EEN	1	0	t	c	t	G	G	G
lom300tf_i03043	1383	csc073	EN	1	0	t	c	t	G	G	G
lom300tf_i03043	1383	csc074	EN	1	0	t	c	t	G	G	G
lom300tf_i03075	441	csc048	EEN	1	0	c	c	a	P	P	P
lom300tf_i03075	734	csc048	EEN	0	1	c	c	t	T	T	M
lom300tf_i03075	880	csc048	EEN	0	1	t	a	t	S	T	S
lom300tf_i03075	1284	csc055	EET	1	0	c	c	a	V	V	V
lom300tf_i03075	672	csc063	EET	1	0	t	g	t	G	G	G
lom300tf_i03075	441	csc014	EEN	1	0	c	c	a	P	P	P
lom300tf_i03075	638	csc014	EEN	0	1	g	c	g	C	S	C
lom300tf_i03075	441	csc056	EEN	1	0	c	c	a	P	P	P
lom300tf_i03075	734	csc056	EEN	0	1	c	c	t	T	T	M
lom300tf_i03075	880	csc056	EEN	0	1	t	a	t	S	T	S
lom300tf_i03075	1134	csc079	EEN	1	0	c	c	t	V	V	V
lom300tf_i03075	441	csc073	EN	1	0	c	c	a	P	P	P
lom300tf_i03075	734	csc073	EN	0	1	c	c	t	T	T	M
lom300tf_i03075	441	csc018	EEN	1	0	c	c	a	P	P	P
lom300tf_i03075	734	csc018	EEN	0	1	c	c	t	T	T	M
lom300tf_i03075	1134	csc012	EEN	1	0	c	c	t	V	V	V
lom300tf_i03075	441	csc016	EEN	1	0	c	c	a	P	P	P
lom300tf_i03075	638	csc016	EEN	0	1	g	c	g	C	S	C
lom300tf_i03075	1134	csc016	EEN	1	0	c	c	t	V	V	V
lom300tf_i03075	441	csc015	EEN	1	0	c	c	a	P	P	P
lom300tf_i03075	638	csc015	EEN	0	1	g	c	g	C	S	C
lom300tf_i03075	1134	csc015	EEN	1	0	c	c	t	V	V	V
lom300tf_i03075	441	csc074	EN	1	0	c	c	a	P	P	P
lom300tf_i03075	734	csc074	EN	0	1	c	c	t	T	T	M
lom300tf_i03075	441	csc017	EEN	1	0	c	c	a	P	P	P
lom300tf_i03075	638	csc017	EEN	0	1	g	c	g	C	S	C
lom300tf_i03075	1134	csc017	EEN	1	0	c	c	t	V	V	V
lom300tf_i03087	717	csc048	EEN	1	0	a	a	t	P	P	P
lom300tf_i03087	1089	csc048	EEN	1	0	t	g	t	T	T	T
lom300tf_i03087	1089	csc082	ETT	1	0	t	g	t	T	T	T
lom300tf_i03087	381	csc014	EEN	1	0	t	c	t	I	I	I
lom300tf_i03087	381	csc056	EEN	1	0	t	c	t	I	I	I
lom300tf_i03087	1089	csc056	EEN	1	0	t	g	t	T	T	T
lom300tf_i03087	1089	csc046	EEN	1	0	t	g	t	T	T	T
lom300tf_i03087	1089	csc079	EEN	1	0	t	g	t	T	T	T
lom300tf_i03087	419	csc073	EN	0	1	c	c	a	P	P	Q
lom300tf_i03087	490	csc018	EEN	0	1	t	a	t	L	M	L
lom300tf_i03087	818	csc018	EEN	0	1	a	a	t	K	K	I
lom300tf_i03087	1089	csc012	EEN	1	0	t	g	t	T	T	T
lom300tf_i03087	381	csc017	EEN	1	0	t	c	t	I	I	I
lom300tf_i03087	419	csc017	EEN	0	1	c	c	a	P	P	Q
lom300tf_i03096	58	csc048	EEN	0	1	c	c	a	Q	Q	K
lom300tf_i03096	58	csc046	EEN	0	1	c	c	a	Q	Q	K
lom300tf_i03096	58	csc079	EEN	0	1	c	c	a	Q	Q	K
lom300tf_i03096	594	csc018	EEN	1	0	c	c	t	P	P	P
lom300tf_i03111	222	csc048	EEN	1	0	g	c	g	T	T	T
lom300tf_i03111	222	csc073	EN	1	0	g	c	g	T	T	T
lom300tf_i03111	222	csc074	EN	1	0	g	c	g	T	T	T
lom300tf_i03119	305	csc052	ET	0	1	a	c	a	D	A	D
lom300tf_i03119	48	csc048	EEN	1	0	t	a	t	A	A	A
lom300tf_i03119	507	csc014	EEN	1	0	g	a	g	T	T	T
lom300tf_i03119	456	csc046	EEN	1	0	c	c	a	I	I	I
lom300tf_i03119	456	csc079	EEN	1	0	c	c	a	I	I	I
lom300tf_i03119	507	csc018	EEN	1	0	g	a	g	T	T	T
lom300tf_i03119	456	csc012	EEN	1	0	c	c	a	I	I	I
lom300tf_i03119	507	csc016	EEN	1	0	g	a	g	T	T	T
lom300tf_i03119	507	csc015	EEN	1	0	g	a	g	T	T	T
lom300tf_i03119	507	csc017	EEN	1	0	g	a	g	T	T	T
lom300tf_i03127	783	csc048	EEN	0	1	g	g	t	M	M	I
lom300tf_i03127	495	csc055	EET	1	0	c	c	g	A	A	A
lom300tf_i03127	495	csc076	EET	1	0	c	c	g	A	A	A
lom300tf_i03127	495	csc011	EET	1	0	c	c	g	A	A	A
lom300tf_i03127	495	csc086	ETT	1	0	c	c	g	A	A	A
lom300tf_i03127	495	csc063	EET	1	0	c	c	g	A	A	A
lom300tf_i03127	495	csc082	ETT	1	0	c	c	g	A	A	A
lom300tf_i03127	1119	csc014	EEN	1	0	g	a	g	A	A	A
lom300tf_i03127	783	csc056	EEN	0	1	g	g	t	M	M	I
lom300tf_i03127	1119	csc016	EEN	1	0	g	a	g	A	A	A
lom300tf_i03127	1119	csc015	EEN	1	0	g	a	g	A	A	A
lom300tf_i03127	1119	csc017	EEN	1	0	g	a	g	A	A	A
lom300tf_i03163	217	csc079	EEN	0	1	t	a	t	S	T	S
lom300tf_i03235	232	csc073	EN	0	1	c	c	t	L	L	F
lom300tf_i03235	232	csc074	EN	0	1	c	c	t	L	L	F
lom300tf_i03347	10	csc014	EEN	0	1	g	a	g	E	K	E
lom300tf_i03347	476	csc079	EEN	0	1	c	c	t	S	S	L
lom300tf_i03347	476	csc012	EEN	0	1	c	c	t	S	S	L
lom300tf_i03347	10	csc016	EEN	0	1	g	a	g	E	K	E
lom300tf_i03347	10	csc015	EEN	0	1	g	a	g	E	K	E
lom300tf_i03347	10	csc017	EEN	0	1	g	a	g	E	K	E
lom300tf_i03352	543	csc048	EEN	1	0	a	a	g	E	E	E
lom300tf_i03352	205	csc073	EN	1	0	c	c	a	R	R	R
lom300tf_i03352	205	csc074	EN	1	0	c	c	a	R	R	R
lom300tf_i03357	243	csc018	EEN	1	0	c	c	t	R	R	R
lom300tf_i03363	105	csc090	ETT	1	0	t	c	t	C	C	C
lom300tf_i03363	105	csc089	ET	1	0	t	c	t	C	C	C
lom300tf_i03363	105	csc067	ET	1	0	t	c	t	C	C	C
lom300tf_i03363	105	csc057	ET	1	0	t	c	t	C	C	C
lom300tf_i03363	105	csc088	EET	1	0	t	c	t	C	C	C
lom300tf_i03363	105	csc087	ETT	1	0	t	c	t	C	C	C
lom300tf_i03363	168	csc014	EEN	1	0	c	c	t	C	C	C
lom300tf_i03363	168	csc017	EEN	1	0	c	c	t	C	C	C
lom300tf_i03386	1659	csc057	ET	1	0	t	a	t	L	L	L
lom300tf_i03386	1556	csc048	EEN	0	1	g	a	g	G	D	G
lom300tf_i03386	1799	csc048	EEN	0	1	c	c	g	S	S	C
lom300tf_i03386	1799	csc056	EEN	0	1	c	c	g	S	S	C
lom300tf_i03386	1799	csc046	EEN	0	1	c	c	g	S	S	C
lom300tf_i03386	1799	csc079	EEN	0	1	c	c	g	S	S	C
lom300tf_i03386	1799	csc012	EEN	0	1	c	c	g	S	S	C
lom300tf_i03394	23	csc090	ETT	0	1	a	a	g	H	H	R
lom300tf_i03394	87	csc089	ET	1	0	c	c	t	D	D	D
lom300tf_i03394	87	csc067	ET	1	0	c	c	t	D	D	D
lom300tf_i03394	87	csc057	ET	1	0	c	c	t	D	D	D
lom300tf_i03394	62	csc078	EET	0	1	a	c	a	K	T	K
lom300tf_i03394	332	csc048	EEN	0	1	t	g	t	I	S	I
lom300tf_i03394	468	csc048	EEN	1	0	c	c	t	V	V	V
lom300tf_i03394	504	csc048	EEN	1	0	c	c	t	Y	Y	Y
lom300tf_i03394	62	csc055	EET	0	1	a	c	a	K	T	K
lom300tf_i03394	62	csc011	EET	0	1	a	c	a	K	T	K
lom300tf_i03394	62	csc063	EET	0	1	a	c	a	K	T	K
lom300tf_i03394	23	csc088	EET	0	1	a	a	g	H	H	R
lom300tf_i03394	87	csc088	EET	1	0	c	c	t	D	D	D
lom300tf_i03394	87	csc087	ETT	1	0	c	c	t	D	D	D
lom300tf_i03394	380	csc056	EEN	0	1	t	a	t	I	N	I
lom300tf_i03394	383	csc056	EEN	0	1	a	a	g	K	K	R
lom300tf_i03394	386	csc056	EEN	0	1	t	g	t	F	C	F
lom300tf_i03398	351	csc090	ETT	1	0	c	c	t	G	G	G
lom300tf_i03398	351	csc076	EET	1	0	c	c	t	G	G	G
lom300tf_i03398	351	csc086	ETT	1	0	c	c	t	G	G	G
lom300tf_i03398	351	csc088	EET	1	0	c	c	t	G	G	G
lom300tf_i03398	351	csc014	EEN	1	0	c	c	t	G	G	G
lom300tf_i03398	351	csc018	EEN	1	0	c	c	t	G	G	G
lom300tf_i03398	351	csc016	EEN	1	0	c	c	t	G	G	G
lom300tf_i03398	351	csc017	EEN	1	0	c	c	t	G	G	G
lom300tf_i03421	449	csc067	ET	0	1	g	g	t	R	R	L
lom300tf_i03429	162	csc048	EEN	1	0	g	a	g	A	A	A
lom300tf_i03429	26	csc079	EEN	0	1	c	c	a	S	S	Y
lom300tf_i03429	26	csc012	EEN	0	1	c	c	a	S	S	Y
lom300tf_i03437	975	csc082	ETT	1	0	t	c	t	F	F	F
lom300tf_i03457	313	csc090	ETT	0	1	c	c	t	P	P	S
lom300tf_i03457	313	csc089	ET	0	1	c	c	t	P	P	S
lom300tf_i03457	313	csc067	ET	0	1	c	c	t	P	P	S
lom300tf_i03457	313	csc057	ET	0	1	c	c	t	P	P	S
lom300tf_i03457	313	csc078	EET	0	1	c	c	t	P	P	S
lom300tf_i03457	313	csc076	EET	0	1	c	c	t	P	P	S
lom300tf_i03457	313	csc011	EET	0	1	c	c	t	P	P	S
lom300tf_i03457	158	csc063	EET	0	1	a	c	a	D	A	D
lom300tf_i03457	313	csc063	EET	0	1	c	c	t	P	P	S
lom300tf_i03457	313	csc088	EET	0	1	c	c	t	P	P	S
lom300tf_i03457	313	csc087	ETT	0	1	c	c	t	P	P	S
lom300tf_i03457	313	csc018	EEN	0	1	c	c	t	P	P	S
lom300tf_i03461	222	csc048	EEN	1	0	t	c	t	C	C	C
lom300tf_i03461	684	csc014	EEN	0	1	g	g	t	K	K	N
lom300tf_i03461	708	csc018	EEN	1	0	c	c	t	H	H	H
lom300tf_i03461	684	csc015	EEN	0	1	g	g	t	K	K	N
lom300tf_i03461	684	csc074	EN	0	1	g	g	t	K	K	N
lom300tf_i03489	903	csc048	EEN	1	0	c	c	t	A	A	A
lom300tf_i03537	429	csc048	EEN	0	1	c	c	a	N	N	K
lom300tf_i03537	58	csc073	EN	0	1	g	a	g	D	N	D
lom300tf_i03537	58	csc074	EN	0	1	g	a	g	D	N	D
lom300tf_i03549	1263	csc090	ETT	1	0	g	a	g	E	E	E
lom300tf_i03549	1263	csc089	ET	1	0	g	a	g	E	E	E
lom300tf_i03549	1263	csc067	ET	1	0	g	a	g	E	E	E
lom300tf_i03549	1263	csc057	ET	1	0	g	a	g	E	E	E
lom300tf_i03549	1263	csc078	EET	1	0	g	a	g	E	E	E
lom300tf_i03549	1263	csc048	EEN	1	0	g	a	g	E	E	E
lom300tf_i03549	1263	csc055	EET	1	0	g	a	g	E	E	E
lom300tf_i03549	1263	csc076	EET	1	0	g	a	g	E	E	E
lom300tf_i03549	1263	csc086	ETT	1	0	g	a	g	E	E	E
lom300tf_i03549	1263	csc063	EET	1	0	g	a	g	E	E	E
lom300tf_i03549	1263	csc088	EET	1	0	g	a	g	E	E	E
lom300tf_i03549	1263	csc087	ETT	1	0	g	a	g	E	E	E
lom300tf_i03549	1263	csc082	ETT	1	0	g	a	g	E	E	E
lom300tf_i03549	1203	csc014	EEN	1	0	c	c	t	D	D	D
lom300tf_i03549	1236	csc014	EEN	1	0	g	a	g	K	K	K
lom300tf_i03549	1236	csc018	EEN	1	0	g	a	g	K	K	K
lom300tf_i03549	1203	csc016	EEN	1	0	c	c	t	D	D	D
lom300tf_i03549	1236	csc016	EEN	1	0	g	a	g	K	K	K
lom300tf_i03549	1203	csc017	EEN	1	0	c	c	t	D	D	D
lom300tf_i03549	1236	csc017	EEN	1	0	g	a	g	K	K	K
lom300tf_i03553	41	csc014	EEN	0	1	a	a	t	E	E	V
lom300tf_i03553	273	csc074	EN	1	0	c	c	t	L	L	L
lom300tf_i03557	360	csc067	ET	0	1	a	c	a	E	D	E
lom300tf_i03557	342	csc046	EEN	1	0	a	g	g	G	G	G
lom300tf_i03557	342	csc079	EEN	1	0	a	a	g	G	G	G
lom300tf_i03565	456	csc056	EEN	1	0	g	a	g	Q	Q	Q
lom300tf_i03565	649	csc073	EN	0	1	t	a	t	F	I	F
lom300tf_i03565	867	csc073	EN	0	1	c	c	g	N	N	K
lom300tf_i03565	995	csc016	EEN	0	1	g	g	t	R	R	I
lom300tf_i03565	867	csc074	EN	0	1	c	c	g	N	N	K
lom300tf_i03582	316	csc048	EEN	0	1	c	c	a	L	L	I
lom300tf_i03582	316	csc056	EEN	0	1	c	c	a	L	L	I
lom300tf_i03582	234	csc018	EEN	1	0	t	a	t	T	T	T
lom300tf_i03582	318	csc018	EEN	1	0	c	c	t	L	L	L
lom300tf_i03585	261	csc048	EEN	1	0	c	c	t	H	H	H
lom300tf_i03585	732	csc048	EEN	1	0	g	a	g	P	P	P
lom300tf_i03585	261	csc082	ETT	1	0	c	c	t	H	H	H
lom300tf_i03585	22	csc046	EEN	0	1	a	a	g	I	I	V
lom300tf_i03585	291	csc046	EEN	1	0	t	a	t	P	P	P
lom300tf_i03585	342	csc046	EEN	1	0	t	c	t	Y	Y	Y
lom300tf_i03585	519	csc046	EEN	1	0	t	c	t	D	D	D
lom300tf_i03585	578	csc046	EEN	0	1	a	a	t	N	N	I
lom300tf_i03585	711	csc046	EEN	1	0	c	c	t	S	S	S
lom300tf_i03585	22	csc079	EEN	0	1	a	a	g	I	I	V
lom300tf_i03585	22	csc073	EN	0	1	a	a	g	I	I	V
lom300tf_i03585	22	csc012	EEN	0	1	a	a	g	I	I	V
lom300tf_i03585	22	csc074	EN	0	1	a	a	g	I	I	V
lom300tf_i03625	175	csc090	ETT	0	1	a	c	a	N	H	N
lom300tf_i03625	525	csc090	ETT	1	0	t	g	t	S	S	S
lom300tf_i03625	175	csc052	ET	0	1	a	c	a	N	H	N
lom300tf_i03625	525	csc052	ET	1	0	t	g	t	S	S	S
lom300tf_i03625	175	csc089	ET	0	1	a	c	a	N	H	N
lom300tf_i03625	525	csc089	ET	1	0	t	g	t	S	S	S
lom300tf_i03625	175	csc067	ET	0	1	a	c	a	N	H	N
lom300tf_i03625	525	csc067	ET	1	0	t	g	t	S	S	S
lom300tf_i03625	175	csc057	ET	0	1	a	c	a	N	H	N
lom300tf_i03625	525	csc057	ET	1	0	t	g	t	S	S	S
lom300tf_i03625	525	csc078	EET	1	0	t	g	t	S	S	S
lom300tf_i03625	175	csc048	EEN	0	1	a	c	a	N	H	N
lom300tf_i03625	525	csc048	EEN	1	0	t	g	t	S	S	S
lom300tf_i03625	175	csc055	EET	0	1	a	c	a	N	H	N
lom300tf_i03625	525	csc055	EET	1	0	t	g	t	S	S	S
lom300tf_i03625	175	csc076	EET	0	1	a	c	a	N	H	N
lom300tf_i03625	525	csc076	EET	1	0	t	g	t	S	S	S
lom300tf_i03625	175	csc011	EET	0	1	a	c	a	N	H	N
lom300tf_i03625	525	csc011	EET	1	0	t	g	t	S	S	S
lom300tf_i03625	175	csc086	ETT	0	1	a	c	a	N	H	N
lom300tf_i03625	440	csc086	ETT	0	1	c	c	t	S	S	F
lom300tf_i03625	525	csc063	EET	1	0	t	g	t	S	S	S
lom300tf_i03625	175	csc088	EET	0	1	a	c	a	N	H	N
lom300tf_i03625	525	csc088	EET	1	0	t	g	t	S	S	S
lom300tf_i03625	175	csc087	ETT	0	1	a	c	a	N	H	N
lom300tf_i03625	525	csc087	ETT	1	0	t	g	t	S	S	S
lom300tf_i03625	175	csc082	ETT	0	1	a	c	a	N	H	N
lom300tf_i03625	525	csc082	ETT	1	0	t	g	t	S	S	S
lom300tf_i03629	340	csc087	ETT	0	1	a	a	g	T	T	A
lom300tf_i03629	408	csc018	EEN	1	0	c	c	t	F	F	F
lom300tf_i03629	408	csc017	EEN	1	0	c	c	t	F	F	F
lom300tf_i03789	507	csc046	EEN	1	0	c	c	t	D	D	D
lom300tf_i03789	516	csc046	EEN	1	0	t	c	t	D	D	D
lom300tf_i03816	302	csc057	ET	0	1	t	g	t	V	G	V
lom300tf_i03816	840	csc057	ET	1	0	a	a	t	A	A	A
lom300tf_i03816	177	csc056	EEN	0	1	a	a	t	L	L	F
lom300tf_i03816	177	csc046	EEN	0	1	a	a	t	L	L	F
lom300tf_i03816	777	csc046	EEN	1	0	t	c	t	N	N	N
lom300tf_i03816	177	csc079	EEN	0	1	a	a	t	L	L	F
lom300tf_i03816	177	csc073	EN	0	1	a	a	t	L	L	F
lom300tf_i03816	177	csc018	EEN	0	1	a	a	t	L	L	F
lom300tf_i03816	177	csc012	EEN	0	1	a	a	t	L	L	F
lom300tf_i03816	177	csc074	EN	0	1	a	a	t	L	L	F
lom300tf_i03825	642	csc089	ET	1	0	c	c	a	P	P	P
lom300tf_i03825	1137	csc067	ET	0	1	c	c	g	S	S	R
lom300tf_i03825	1098	csc057	ET	1	0	a	a	t	A	A	A
lom300tf_i03825	765	csc048	EEN	1	0	c	c	t	I	I	I
lom300tf_i03825	1046	csc014	EEN	0	1	c	c	g	A	A	G
lom300tf_i03825	1326	csc046	EEN	1	0	c	c	t	V	V	V
lom300tf_i03825	1326	csc079	EEN	1	0	c	c	t	V	V	V
lom300tf_i03825	1326	csc012	EEN	1	0	c	c	t	V	V	V
lom300tf_i03825	1046	csc016	EEN	0	1	c	c	g	A	A	G
lom300tf_i03825	1046	csc015	EEN	0	1	c	c	g	A	A	G
lom300tf_i03825	642	csc074	EN	1	0	c	c	a	P	P	P
lom300tf_i03825	1046	csc017	EEN	0	1	c	c	g	A	A	G
lom300tf_i03828	438	csc090	ETT	0	1	c	c	a	D	D	E
lom300tf_i03828	456	csc090	ETT	1	0	c	c	t	R	R	R
lom300tf_i03828	438	csc089	ET	0	1	c	c	a	D	D	E
lom300tf_i03828	438	csc067	ET	0	1	c	c	a	D	D	E
lom300tf_i03828	438	csc063	EET	0	1	c	c	a	D	D	E
lom300tf_i03828	438	csc088	EET	0	1	c	c	a	D	D	E
lom300tf_i03828	456	csc088	EET	1	0	c	c	t	R	R	R
lom300tf_i03828	438	csc087	ETT	0	1	c	c	a	D	D	E
lom300tf_i03828	456	csc087	ETT	1	0	c	c	t	R	R	R
lom300tf_i03828	438	csc014	EEN	0	1	c	c	a	D	D	E
lom300tf_i03828	456	csc014	EEN	1	0	c	c	t	R	R	R
lom300tf_i03828	438	csc056	EEN	0	1	c	c	a	D	D	E
lom300tf_i03828	713	csc056	EEN	0	1	a	a	t	H	H	L
lom300tf_i03828	713	csc046	EEN	0	1	a	a	t	H	H	L
lom300tf_i03828	523	csc073	EN	1	0	c	c	a	R	R	R
lom300tf_i03828	438	csc016	EEN	0	1	c	c	a	D	D	E
lom300tf_i03828	456	csc016	EEN	1	0	c	c	t	R	R	R
lom300tf_i03828	438	csc015	EEN	0	1	c	c	a	D	D	E
lom300tf_i03828	456	csc015	EEN	1	0	c	c	t	R	R	R
lom300tf_i03828	523	csc074	EN	1	0	c	c	a	R	R	R
lom300tf_i03828	438	csc017	EEN	0	1	c	c	a	D	D	E
lom300tf_i03828	456	csc017	EEN	1	0	c	c	t	R	R	R
lom300tf_i03871	1059	csc052	ET	1	0	a	a	g	R	R	R
lom300tf_i03871	1164	csc052	ET	1	0	c	c	t	D	D	D
lom300tf_i03871	1059	csc078	EET	1	0	a	a	g	R	R	R
lom300tf_i03871	1164	csc078	EET	1	0	c	c	t	D	D	D
lom300tf_i03871	1059	csc048	EEN	1	0	a	a	g	R	R	R
lom300tf_i03871	1164	csc048	EEN	1	0	c	c	t	D	D	D
lom300tf_i03871	1059	csc076	EET	1	0	a	a	g	R	R	R
lom300tf_i03871	1164	csc076	EET	1	0	c	c	t	D	D	D
lom300tf_i03871	1164	csc063	EET	1	0	c	c	t	D	D	D
lom300tf_i03871	1059	csc014	EEN	1	0	a	a	g	R	R	R
lom300tf_i03871	1164	csc014	EEN	1	0	c	c	t	D	D	D
lom300tf_i03871	1181	csc014	EEN	0	1	g	a	g	C	Y	C
lom300tf_i03871	1164	csc056	EEN	1	0	c	c	t	D	D	D
lom300tf_i03871	1164	csc046	EEN	1	0	c	c	t	D	D	D
lom300tf_i03871	1181	csc046	EEN	0	1	g	a	g	C	Y	C
lom300tf_i03871	1059	csc079	EEN	1	0	a	a	g	R	R	R
lom300tf_i03871	1164	csc079	EEN	1	0	c	c	t	D	D	D
lom300tf_i03871	1181	csc079	EEN	0	1	g	a	g	C	Y	C
lom300tf_i03871	1059	csc073	EN	1	0	a	a	g	R	R	R
lom300tf_i03871	1164	csc073	EN	1	0	c	c	t	D	D	D
lom300tf_i03871	1181	csc073	EN	0	1	g	a	g	C	Y	C
lom300tf_i03871	1164	csc018	EEN	1	0	c	c	t	D	D	D
lom300tf_i03871	1059	csc012	EEN	1	0	a	a	g	R	R	R
lom300tf_i03871	1164	csc012	EEN	1	0	c	c	t	D	D	D
lom300tf_i03871	1181	csc012	EEN	0	1	g	a	g	C	Y	C
lom300tf_i03871	1059	csc016	EEN	1	0	a	a	g	R	R	R
lom300tf_i03871	1164	csc016	EEN	1	0	c	c	t	D	D	D
lom300tf_i03871	1059	csc015	EEN	1	0	a	a	g	R	R	R
lom300tf_i03871	1164	csc015	EEN	1	0	c	c	t	D	D	D
lom300tf_i03871	1059	csc074	EN	1	0	a	a	g	R	R	R
lom300tf_i03871	1164	csc074	EN	1	0	c	c	t	D	D	D
lom300tf_i03871	1181	csc074	EN	0	1	g	a	g	C	Y	C
lom300tf_i03871	1059	csc017	EEN	1	0	a	a	g	R	R	R
lom300tf_i03871	1164	csc017	EEN	1	0	c	c	t	D	D	D
lom300tf_i03903	777	csc078	EET	1	0	c	c	t	L	L	L
lom300tf_i03903	252	csc048	EEN	1	0	c	c	t	N	N	N
lom300tf_i03903	282	csc048	EEN	0	1	g	g	t	R	R	S
lom300tf_i03903	738	csc048	EEN	1	0	t	a	t	P	P	P
lom300tf_i03903	1455	csc048	EEN	0	1	g	g	t	L	L	F
lom300tf_i03903	1695	csc048	EEN	1	0	a	a	t	T	T	T
lom300tf_i03903	777	csc055	EET	1	0	c	c	t	L	L	L
lom300tf_i03903	777	csc076	EET	1	0	c	c	t	L	L	L
lom300tf_i03903	777	csc011	EET	1	0	c	c	t	L	L	L
lom300tf_i03903	777	csc063	EET	1	0	c	c	t	L	L	L
lom300tf_i03903	1455	csc056	EEN	0	1	g	g	t	L	L	F
lom300tf_i03903	1397	csc018	EEN	0	1	a	a	g	D	D	G
lom300tf_i03930	86	csc052	ET	0	1	c	c	g	A	A	G
lom300tf_i03930	504	csc052	ET	1	0	c	c	t	G	G	G
lom300tf_i03930	63	csc048	EEN	0	1	g	g	t	L	L	F
lom300tf_i03930	123	csc048	EEN	1	0	g	a	g	E	E	E
lom300tf_i03930	166	csc048	EEN	0	1	t	a	t	Y	N	Y
lom300tf_i03930	1219	csc048	EEN	0	1	c	c	t	H	H	Y
lom300tf_i03930	694	csc076	EET	0	1	t	a	t	S	T	S
lom300tf_i03930	922	csc086	ETT	1	0	c	c	t	L	L	L
lom300tf_i03930	694	csc088	EET	0	1	t	a	t	S	T	S
lom300tf_i03930	922	csc082	ETT	1	0	c	c	t	L	L	L
lom300tf_i03930	660	csc016	EEN	0	1	g	g	t	E	E	D
lom300tf_i03930	666	csc016	EEN	1	0	a	c	a	T	T	T
lom300tf_i03930	670	csc074	EN	0	1	g	t	t	D	Y	Y
lom300tf_i03930	691	csc074	EN	0	1	c	a	a	Q	K	K
lom300tf_i03945	885	csc090	ETT	1	0	a	a	t	S	S	S
lom300tf_i03945	1461	csc052	ET	0	1	t	a	t	D	E	D
lom300tf_i03945	25	csc048	EEN	0	1	a	a	t	N	N	Y
lom300tf_i03945	1587	csc048	EEN	1	0	t	c	t	D	D	D
lom300tf_i03945	885	csc082	ETT	1	0	a	a	t	S	S	S
lom300tf_i03945	885	csc014	EEN	1	0	a	a	t	S	S	S
lom300tf_i03945	920	csc014	EEN	0	1	a	a	t	E	E	V
lom300tf_i03945	25	csc056	EEN	0	1	a	a	t	N	N	Y
lom300tf_i03945	552	csc046	EEN	0	1	t	g	t	Y	*	Y
lom300tf_i03945	552	csc079	EEN	0	1	t	g	t	Y	*	Y
lom300tf_i03945	621	csc018	EEN	1	0	g	a	g	A	A	A
lom300tf_i03945	552	csc012	EEN	0	1	t	g	t	Y	*	Y
lom300tf_i03945	885	csc015	EEN	1	0	a	a	t	S	S	S
lom300tf_i03945	920	csc015	EEN	0	1	a	a	t	E	E	V
lom300tf_i03945	435	csc074	EN	1	0	t	g	t	G	G	G
lom300tf_i03945	885	csc017	EEN	1	0	a	a	t	S	S	S
lom300tf_i03945	920	csc017	EEN	0	1	a	a	t	E	E	V
lom300tf_i03947	162	csc048	EEN	1	0	c	c	a	G	G	G
lom300tf_i03947	183	csc048	EEN	1	0	c	c	a	P	P	P
lom300tf_i03947	253	csc048	EEN	0	1	g	a	g	G	R	G
lom300tf_i03947	183	csc056	EEN	1	0	c	c	a	P	P	P
lom300tf_i03947	253	csc056	EEN	0	1	g	a	g	G	R	G
lom300tf_i03947	239	csc046	EEN	0	1	a	a	g	N	N	S
lom300tf_i03947	239	csc079	EEN	0	1	a	a	g	N	N	S
lom300tf_i03947	442	csc073	EN	1	0	a	c	a	R	R	R
lom300tf_i03947	286	csc018	EEN	0	1	t	a	t	C	S	C
lom300tf_i03947	239	csc012	EEN	0	1	a	a	g	N	N	S
lom300tf_i03947	60	csc016	EEN	1	0	a	c	a	G	G	G
lom300tf_i03947	60	csc015	EEN	1	0	a	c	a	G	G	G
lom300tf_i03947	442	csc074	EN	1	0	a	c	a	R	R	R
lom300tf_i03947	60	csc017	EEN	1	0	a	c	a	G	G	G
lom300tf_i03968	874	csc078	EET	0	1	g	a	g	V	I	V
lom300tf_i03968	874	csc055	EET	0	1	g	a	g	V	I	V
lom300tf_i03968	778	csc076	EET	0	1	g	g	t	V	V	F
lom300tf_i03968	874	csc076	EET	0	1	g	a	g	V	I	V
lom300tf_i03968	626	csc082	ETT	0	1	t	c	t	I	T	I
lom300tf_i03968	945	csc046	EEN	1	0	c	c	t	I	I	I
lom300tf_i03968	945	csc079	EEN	1	0	c	c	t	I	I	I
lom300tf_i03968	690	csc073	EN	1	0	g	a	g	A	A	A
lom300tf_i03968	679	csc018	EEN	0	1	c	c	a	L	L	M
lom300tf_i03968	702	csc018	EEN	1	0	c	c	t	F	F	F
lom300tf_i03968	747	csc018	EEN	0	1	a	a	t	R	R	S
lom300tf_i03968	776	csc018	EEN	0	1	t	a	t	I	N	I
lom300tf_i03968	783	csc018	EEN	1	0	t	c	t	D	D	D
lom300tf_i03968	945	csc012	EEN	1	0	c	c	t	I	I	I
lom300tf_i03968	675	csc016	EEN	1	0	g	c	g	T	T	T
lom300tf_i03968	778	csc016	EEN	0	1	g	g	t	V	V	F
lom300tf_i03968	778	csc074	EN	0	1	g	g	t	V	V	F
lom300tf_i03968	831	csc074	EN	1	0	c	c	t	D	D	D
lom300tf_i03982	1282	csc090	ETT	0	1	t	a	t	C	S	C
lom300tf_i03982	349	csc048	EEN	0	1	c	c	t	P	P	S
lom300tf_i03982	1282	csc063	EET	0	1	t	a	t	C	S	C
lom300tf_i03994	510	csc048	EEN	1	0	g	g	t	L	L	L
lom300tf_i03994	791	csc048	EEN	0	1	c	c	t	P	P	L
lom300tf_i03994	783	csc014	EEN	1	0	t	c	t	G	G	G
lom300tf_i03994	791	csc014	EEN	0	1	c	c	t	P	P	L
lom300tf_i03994	768	csc056	EEN	1	0	c	c	t	Y	Y	Y
lom300tf_i03994	783	csc056	EEN	1	0	t	c	t	G	G	G
lom300tf_i03994	791	csc056	EEN	0	1	c	c	t	P	P	L
lom300tf_i03994	768	csc046	EEN	1	0	c	c	t	Y	Y	Y
lom300tf_i03994	783	csc046	EEN	1	0	t	c	t	G	G	G
lom300tf_i03994	791	csc046	EEN	0	1	c	c	t	P	P	L
lom300tf_i03994	768	csc079	EEN	1	0	c	c	t	Y	Y	Y
lom300tf_i03994	783	csc079	EEN	1	0	t	c	t	G	G	G
lom300tf_i03994	791	csc079	EEN	0	1	c	c	t	P	P	L
lom300tf_i03994	768	csc018	EEN	1	0	c	c	t	Y	Y	Y
lom300tf_i03994	783	csc018	EEN	1	0	t	c	t	G	G	G
lom300tf_i03994	791	csc018	EEN	0	1	c	c	t	P	P	L
lom300tf_i03994	768	csc012	EEN	1	0	c	c	t	Y	Y	Y
lom300tf_i03994	783	csc012	EEN	1	0	t	c	t	G	G	G
lom300tf_i03994	791	csc012	EEN	0	1	c	c	t	P	P	L
lom300tf_i03994	768	csc016	EEN	1	0	c	c	t	Y	Y	Y
lom300tf_i03994	783	csc016	EEN	1	0	t	c	t	G	G	G
lom300tf_i03994	791	csc016	EEN	0	1	c	c	t	P	P	L
lom300tf_i03994	768	csc015	EEN	1	0	c	c	t	Y	Y	Y
lom300tf_i03994	783	csc015	EEN	1	0	t	c	t	G	G	G
lom300tf_i03994	791	csc015	EEN	0	1	c	c	t	P	P	L
lom300tf_i03994	768	csc017	EEN	1	0	c	c	t	Y	Y	Y
lom300tf_i03994	783	csc017	EEN	1	0	t	c	t	G	G	G
lom300tf_i03994	791	csc017	EEN	0	1	c	c	t	P	P	L
lom300tf_i04000	1140	csc048	EEN	0	1	g	g	t	K	K	N
lom300tf_i04000	1140	csc014	EEN	0	1	g	g	t	K	K	N
lom300tf_i04000	1140	csc056	EEN	0	1	g	g	t	K	K	N
lom300tf_i04000	978	csc073	EN	0	1	a	c	a	E	D	E
lom300tf_i04000	1140	csc016	EEN	0	1	g	g	t	K	K	N
lom300tf_i04000	1140	csc015	EEN	0	1	g	g	t	K	K	N
lom300tf_i04000	978	csc074	EN	0	1	a	c	a	E	D	E
lom300tf_i04000	1140	csc017	EEN	0	1	g	g	t	K	K	N
lom300tf_i04003	588	csc048	EEN	1	0	t	c	t	V	V	V
lom300tf_i04003	1743	csc055	EET	1	0	t	a	t	P	P	P
lom300tf_i04003	1229	csc076	EET	0	1	a	a	g	K	K	R
lom300tf_i04003	1116	csc086	ETT	1	0	c	c	t	I	I	I
lom300tf_i04003	1116	csc082	ETT	1	0	c	c	t	I	I	I
lom300tf_i04003	153	csc046	EEN	1	0	g	a	g	T	T	T
lom300tf_i04003	153	csc079	EEN	1	0	g	a	g	T	T	T
lom300tf_i04003	153	csc073	EN	1	0	g	a	g	T	T	T
lom300tf_i04003	1824	csc073	EN	1	0	c	c	t	I	I	I
lom300tf_i04003	1116	csc018	EEN	1	0	c	c	t	I	I	I
lom300tf_i04003	1824	csc018	EEN	1	0	c	c	t	I	I	I
lom300tf_i04003	153	csc012	EEN	1	0	g	a	g	T	T	T
lom300tf_i04003	153	csc074	EN	1	0	g	a	g	T	T	T
lom300tf_i04003	1116	csc074	EN	1	0	c	c	t	I	I	I
lom300tf_i04003	1824	csc074	EN	1	0	c	c	t	I	I	I
lom300tf_i04006	525	csc073	EN	1	0	g	a	g	E	E	E
lom300tf_i04006	525	csc074	EN	1	0	g	a	g	E	E	E
lom300tf_i04015	251	csc046	EEN	0	1	g	a	g	C	Y	C
lom300tf_i04015	251	csc079	EEN	0	1	g	a	g	C	Y	C
lom300tf_i04015	31	csc018	EEN	0	1	a	c	a	I	L	I
lom300tf_i04015	251	csc012	EEN	0	1	g	a	g	C	Y	C
lom300tf_i04033	45	csc048	EEN	1	0	g	g	t	G	G	G
lom300tf_i04033	548	csc076	EET	0	1	a	c	a	D	A	D
lom300tf_i04033	548	csc011	EET	0	1	a	c	a	D	A	D
lom300tf_i04033	548	csc063	EET	0	1	a	c	a	D	A	D
lom300tf_i04033	548	csc082	ETT	0	1	a	c	a	D	A	D
lom300tf_i04033	637	csc014	EEN	0	1	g	a	g	D	N	D
lom300tf_i04033	45	csc056	EEN	1	0	g	g	t	G	G	G
lom300tf_i04033	548	csc018	EEN	0	1	a	c	a	D	A	D
lom300tf_i04033	637	csc016	EEN	0	1	g	a	g	D	N	D
lom300tf_i04033	213	csc015	EEN	1	0	c	c	t	V	V	V
lom300tf_i04033	213	csc017	EEN	1	0	c	c	t	V	V	V
lom300tf_i04039	115	csc048	EEN	0	1	a	a	g	T	T	A
lom300tf_i04039	306	csc017	EEN	0	1	g	c	g	Q	H	Q
lom300tf_i04051	283	csc014	EEN	0	1	g	a	g	D	N	D
lom300tf_i04051	283	csc016	EEN	0	1	g	a	g	D	N	D
lom300tf_i04051	283	csc015	EEN	0	1	g	a	g	D	N	D
lom300tf_i04051	283	csc017	EEN	0	1	g	a	g	D	N	D
lom300tf_i04054	1017	csc048	EEN	0	1	g	c	g	Q	H	Q
lom300tf_i04078	405	csc015	EEN	0	1	a	c	a	L	F	L
lom300tf_i04081	39	csc048	EEN	1	0	g	g	t	L	L	L
lom300tf_i04081	54	csc014	EEN	1	0	t	c	t	D	D	D
lom300tf_i04081	54	csc016	EEN	1	0	t	c	t	D	D	D
lom300tf_i04081	54	csc015	EEN	1	0	t	c	t	D	D	D
lom300tf_i04081	54	csc017	EEN	1	0	t	c	t	D	D	D
lom300tf_i04120	465	csc055	EET	0	1	c	c	g	N	N	K
lom300tf_i04120	330	csc056	EEN	1	0	t	g	t	G	G	G
lom300tf_i04120	465	csc046	EEN	0	1	c	c	g	N	N	K
lom300tf_i04120	108	csc073	EN	1	0	c	c	t	S	S	S
lom300tf_i04120	108	csc018	EEN	1	0	c	c	t	S	S	S
lom300tf_i04144	440	csc086	ETT	0	1	a	a	g	K	K	R
lom300tf_i04144	1054	csc082	ETT	0	1	c	c	g	Q	Q	E
lom300tf_i04144	729	csc074	EN	1	0	c	c	t	S	S	S
lom300tf_i04159	626	csc012	EEN	0	1	g	g	t	G	G	V
lom300tf_i04204	318	csc014	EEN	1	0	t	a	t	G	G	G
lom300tf_i04204	659	csc014	EEN	0	1	g	c	g	R	P	R
lom300tf_i04204	318	csc018	EEN	1	0	t	a	t	G	G	G
lom300tf_i04204	659	csc018	EEN	0	1	g	c	g	R	P	R
lom300tf_i04204	318	csc016	EEN	1	0	t	a	t	G	G	G
lom300tf_i04204	659	csc016	EEN	0	1	g	c	g	R	P	R
lom300tf_i04204	318	csc015	EEN	1	0	t	a	t	G	G	G
lom300tf_i04204	659	csc015	EEN	0	1	g	c	g	R	P	R
lom300tf_i04204	318	csc017	EEN	1	0	t	a	t	G	G	G
lom300tf_i04204	659	csc017	EEN	0	1	g	c	g	R	P	R
lom300tf_i04222	717	csc048	EEN	1	0	g	a	g	L	L	L
lom300tf_i04222	696	csc014	EEN	1	0	t	c	t	A	A	A
lom300tf_i04222	696	csc056	EEN	1	0	t	c	t	A	A	A
lom300tf_i04222	696	csc046	EEN	1	0	t	c	t	A	A	A
lom300tf_i04222	696	csc079	EEN	1	0	t	c	t	A	A	A
lom300tf_i04222	696	csc073	EN	1	0	t	c	t	A	A	A
lom300tf_i04222	696	csc018	EEN	1	0	t	c	t	A	A	A
lom300tf_i04222	696	csc012	EEN	1	0	t	c	t	A	A	A
lom300tf_i04222	696	csc016	EEN	1	0	t	c	t	A	A	A
lom300tf_i04222	696	csc015	EEN	1	0	t	c	t	A	A	A
lom300tf_i04222	696	csc074	EN	1	0	t	c	t	A	A	A
lom300tf_i04222	696	csc017	EEN	1	0	t	c	t	A	A	A
lom300tf_i04234	282	csc048	EEN	1	0	g	a	g	S	S	S
lom300tf_i04234	1334	csc048	EEN	0	1	a	a	t	Y	Y	F
lom300tf_i04248	219	csc090	ETT	1	0	a	a	g	R	R	R
lom300tf_i04248	409	csc090	ETT	0	1	a	a	g	I	I	V
lom300tf_i04248	555	csc090	ETT	1	0	c	c	t	T	T	T
lom300tf_i04248	219	csc052	ET	1	0	a	a	g	R	R	R
lom300tf_i04248	409	csc052	ET	0	1	a	a	g	I	I	V
lom300tf_i04248	81	csc089	ET	1	0	g	g	t	G	G	G
lom300tf_i04248	83	csc089	ET	0	1	c	c	t	T	T	I
lom300tf_i04248	219	csc089	ET	1	0	a	a	g	R	R	R
lom300tf_i04248	409	csc089	ET	0	1	a	a	g	I	I	V
lom300tf_i04248	555	csc089	ET	1	0	c	c	t	T	T	T
lom300tf_i04248	219	csc067	ET	1	0	a	a	g	R	R	R
lom300tf_i04248	409	csc067	ET	0	1	a	a	g	I	I	V
lom300tf_i04248	555	csc067	ET	1	0	c	c	t	T	T	T
lom300tf_i04248	219	csc057	ET	1	0	a	a	g	R	R	R
lom300tf_i04248	409	csc057	ET	0	1	a	a	g	I	I	V
lom300tf_i04248	555	csc057	ET	1	0	c	c	t	T	T	T
lom300tf_i04248	219	csc078	EET	1	0	a	a	g	R	R	R
lom300tf_i04248	409	csc078	EET	0	1	a	a	g	I	I	V
lom300tf_i04248	555	csc078	EET	1	0	c	c	t	T	T	T
lom300tf_i04248	219	csc048	EEN	1	0	a	a	g	R	R	R
lom300tf_i04248	409	csc048	EEN	0	1	a	a	g	I	I	V
lom300tf_i04248	219	csc055	EET	1	0	a	a	g	R	R	R
lom300tf_i04248	409	csc055	EET	0	1	a	a	g	I	I	V
lom300tf_i04248	555	csc055	EET	1	0	c	c	t	T	T	T
lom300tf_i04248	219	csc076	EET	1	0	a	a	g	R	R	R
lom300tf_i04248	409	csc076	EET	0	1	a	a	g	I	I	V
lom300tf_i04248	555	csc076	EET	1	0	c	c	t	T	T	T
lom300tf_i04248	219	csc011	EET	1	0	a	a	g	R	R	R
lom300tf_i04248	409	csc011	EET	0	1	a	a	g	I	I	V
lom300tf_i04248	555	csc011	EET	1	0	c	c	t	T	T	T
lom300tf_i04248	219	csc086	ETT	1	0	a	a	g	R	R	R
lom300tf_i04248	409	csc086	ETT	0	1	a	a	g	I	I	V
lom300tf_i04248	557	csc086	ETT	0	1	c	c	g	P	P	R
lom300tf_i04248	219	csc063	EET	1	0	a	a	g	R	R	R
lom300tf_i04248	409	csc063	EET	0	1	a	a	g	I	I	V
lom300tf_i04248	555	csc063	EET	1	0	c	c	t	T	T	T
lom300tf_i04248	219	csc088	EET	1	0	a	a	g	R	R	R
lom300tf_i04248	409	csc088	EET	0	1	a	a	g	I	I	V
lom300tf_i04248	555	csc088	EET	1	0	c	c	t	T	T	T
lom300tf_i04248	219	csc087	ETT	1	0	a	a	g	R	R	R
lom300tf_i04248	409	csc087	ETT	0	1	a	a	g	I	I	V
lom300tf_i04248	555	csc087	ETT	1	0	c	c	t	T	T	T
lom300tf_i04248	219	csc082	ETT	1	0	a	a	g	R	R	R
lom300tf_i04248	409	csc082	ETT	0	1	a	a	g	I	I	V
lom300tf_i04248	404	csc014	EEN	0	1	c	c	g	S	S	C
lom300tf_i04248	366	csc056	EEN	1	0	t	a	t	L	L	L
lom300tf_i04248	423	csc046	EEN	1	0	t	a	t	A	A	A
lom300tf_i04248	2	csc073	EN	0	1	g	g	t	W	W	L
lom300tf_i04248	2	csc018	EEN	0	1	g	g	t	W	W	L
lom300tf_i04248	404	csc016	EEN	0	1	c	c	g	S	S	C
lom300tf_i04248	404	csc015	EEN	0	1	c	c	g	S	S	C
lom300tf_i04248	2	csc074	EN	0	1	g	g	t	W	W	L
lom300tf_i04248	404	csc017	EEN	0	1	c	c	g	S	S	C
lom300tf_i04254	1298	csc063	EET	0	1	a	a	g	K	K	R
lom300tf_i04254	839	csc056	EEN	0	1	c	c	t	T	T	M
lom300tf_i04290	457	csc052	ET	0	1	c	c	a	L	L	M
lom300tf_i04290	141	csc048	EEN	1	0	t	g	t	G	G	G
lom300tf_i04290	291	csc086	ETT	1	0	c	c	g	V	V	V
lom300tf_i04290	457	csc088	EET	0	1	c	c	a	L	L	M
lom300tf_i04290	291	csc014	EEN	1	0	c	c	g	V	V	V
lom300tf_i04290	141	csc073	EN	1	0	t	g	t	G	G	G
lom300tf_i04290	661	csc073	EN	0	1	g	a	g	V	I	V
lom300tf_i04290	584	csc018	EEN	0	1	c	c	g	A	A	G
lom300tf_i04290	141	csc074	EN	1	0	t	g	t	G	G	G
lom300tf_i04290	661	csc074	EN	0	1	g	a	g	V	I	V
lom300tf_i04290	291	csc017	EEN	1	0	c	c	g	V	V	V
lom300tf_i04305	969	csc048	EEN	1	0	g	g	t	V	V	V
lom300tf_i04305	462	csc014	EEN	1	0	c	c	t	Y	Y	Y
lom300tf_i04305	963	csc056	EEN	1	0	t	g	t	G	G	G
lom300tf_i04305	462	csc079	EEN	1	0	c	c	t	Y	Y	Y
lom300tf_i04305	798	csc079	EEN	1	0	c	c	t	F	F	F
lom300tf_i04305	462	csc073	EN	1	0	c	c	t	Y	Y	Y
lom300tf_i04305	452	csc018	EEN	0	1	g	g	t	R	R	I
lom300tf_i04305	462	csc018	EEN	1	0	c	c	t	Y	Y	Y
lom300tf_i04305	462	csc012	EEN	1	0	c	c	t	Y	Y	Y
lom300tf_i04305	462	csc016	EEN	1	0	c	c	t	Y	Y	Y
lom300tf_i04305	462	csc015	EEN	1	0	c	c	t	Y	Y	Y
lom300tf_i04305	462	csc074	EN	1	0	c	c	t	Y	Y	Y
lom300tf_i04305	462	csc017	EEN	1	0	c	c	t	Y	Y	Y
lom300tf_i04340	204	csc078	EET	0	1	g	g	t	M	M	I
lom300tf_i04340	769	csc014	EEN	0	1	a	c	a	K	Q	K
lom300tf_i04340	166	csc056	EEN	0	1	a	a	t	N	N	Y
lom300tf_i04346	363	csc090	ETT	1	0	t	c	t	T	T	T
lom300tf_i04346	363	csc089	ET	1	0	t	c	t	T	T	T
lom300tf_i04346	363	csc076	EET	1	0	t	c	t	T	T	T
lom300tf_i04346	363	csc011	EET	1	0	t	c	t	T	T	T
lom300tf_i04346	363	csc088	EET	1	0	t	c	t	T	T	T
lom300tf_i04346	363	csc087	ETT	1	0	t	c	t	T	T	T
lom300tf_i04346	246	csc046	EEN	1	0	g	a	g	R	R	R
lom300tf_i04346	23	csc016	EEN	0	1	t	a	t	M	K	M
lom300tf_i04355	313	csc078	EET	0	1	c	c	a	H	H	N
lom300tf_i04422	1438	csc086	ETT	0	1	c	c	t	R	R	C
lom300tf_i04422	1636	csc063	EET	0	1	g	c	g	V	L	V
lom300tf_i04422	1438	csc082	ETT	0	1	c	c	t	R	R	C
lom300tf_i04422	954	csc014	EEN	1	0	c	c	t	S	S	S
lom300tf_i04422	954	csc017	EEN	1	0	c	c	t	S	S	S
lom300tf_i04443	405	csc090	ETT	1	0	a	a	g	E	E	E
lom300tf_i04443	414	csc090	ETT	0	1	t	a	t	F	L	F
lom300tf_i04443	405	csc089	ET	1	0	a	a	g	E	E	E
lom300tf_i04443	414	csc089	ET	0	1	t	a	t	F	L	F
lom300tf_i04443	405	csc078	EET	1	0	a	a	g	E	E	E
lom300tf_i04443	414	csc078	EET	0	1	t	a	t	F	L	F
lom300tf_i04443	212	csc048	EEN	0	1	c	c	t	T	T	M
lom300tf_i04443	414	csc055	EET	0	1	t	a	t	F	L	F
lom300tf_i04443	405	csc011	EET	1	0	a	a	g	E	E	E
lom300tf_i04443	414	csc011	EET	0	1	t	a	t	F	L	F
lom300tf_i04443	405	csc088	EET	1	0	a	a	g	E	E	E
lom300tf_i04443	414	csc088	EET	0	1	t	a	t	F	L	F
lom300tf_i04443	405	csc087	ETT	1	0	a	a	g	E	E	E
lom300tf_i04443	414	csc087	ETT	0	1	t	a	t	F	L	F
lom300tf_i04443	307	csc014	EEN	0	1	g	c	g	A	P	A
lom300tf_i04443	307	csc079	EEN	0	1	g	c	g	A	P	A
lom300tf_i04443	307	csc073	EN	0	1	g	c	g	A	P	A
lom300tf_i04443	307	csc074	EN	0	1	g	c	g	A	P	A
lom300tf_i04443	307	csc017	EEN	0	1	g	c	g	A	P	A
lom300tf_i04496	1459	csc014	EEN	0	1	g	g	t	D	D	Y
lom300tf_i04499	182	csc090	ETT	0	1	t	c	t	L	P	L
lom300tf_i04499	182	csc089	ET	0	1	t	c	t	L	P	L
lom300tf_i04499	182	csc067	ET	0	1	t	c	t	L	P	L
lom300tf_i04499	182	csc057	ET	0	1	t	c	t	L	P	L
lom300tf_i04499	182	csc078	EET	0	1	t	c	t	L	P	L
lom300tf_i04499	182	csc055	EET	0	1	t	c	t	L	P	L
lom300tf_i04499	182	csc076	EET	0	1	t	c	t	L	P	L
lom300tf_i04499	182	csc063	EET	0	1	t	c	t	L	P	L
lom300tf_i04499	182	csc088	EET	0	1	t	c	t	L	P	L
lom300tf_i04499	182	csc087	ETT	0	1	t	c	t	L	P	L
lom300tf_i04499	235	csc018	EEN	0	1	c	c	t	Q	Q	*
lom300tf_i04513	162	csc052	ET	0	1	g	c	g	R	S	R
lom300tf_i04513	164	csc052	ET	0	1	g	a	g	S	N	S
lom300tf_i04513	167	csc052	ET	0	1	g	a	g	W	*	W
lom300tf_i04513	173	csc052	ET	0	1	t	a	t	I	K	I
lom300tf_i04513	277	csc052	ET	0	1	a	a	t	I	I	L
lom300tf_i04513	277	csc089	ET	0	1	a	a	t	I	I	L
lom300tf_i04513	277	csc067	ET	0	1	a	a	t	I	I	L
lom300tf_i04513	277	csc057	ET	0	1	a	a	t	I	I	L
lom300tf_i04513	277	csc048	EEN	0	1	a	a	t	I	I	L
lom300tf_i04513	277	csc055	EET	0	1	a	a	t	I	I	L
lom300tf_i04513	277	csc086	ETT	0	1	a	a	t	I	I	L
lom300tf_i04513	277	csc063	EET	0	1	a	a	t	I	I	L
lom300tf_i04513	277	csc088	EET	0	1	a	a	t	I	I	L
lom300tf_i04513	277	csc082	ETT	0	1	a	a	t	I	I	L
lom300tf_i04513	173	csc073	EN	0	1	t	a	t	I	K	I
lom300tf_i04513	162	csc074	EN	0	1	g	c	g	R	S	R
lom300tf_i04513	164	csc074	EN	0	1	g	a	g	S	N	S
lom300tf_i04513	167	csc074	EN	0	1	g	a	g	W	*	W
lom300tf_i04513	173	csc074	EN	0	1	t	a	t	I	K	I
lom300tf_i04513	191	csc074	EN	0	1	t	a	t	L	Q	L
lom300tf_i04525	711	csc048	EEN	1	0	g	a	g	K	K	K
lom300tf_i04525	787	csc048	EEN	0	1	g	a	g	D	N	D
lom300tf_i04525	540	csc014	EEN	1	0	c	c	t	V	V	V
lom300tf_i04525	1071	csc014	EEN	0	1	c	c	a	S	S	R
lom300tf_i04525	677	csc073	EN	0	1	g	a	g	R	H	R
lom300tf_i04525	540	csc016	EEN	1	0	c	c	t	V	V	V
lom300tf_i04525	1071	csc016	EEN	0	1	c	c	a	S	S	R
lom300tf_i04525	540	csc015	EEN	1	0	c	c	t	V	V	V
lom300tf_i04525	1071	csc015	EEN	0	1	c	c	a	S	S	R
lom300tf_i04525	677	csc074	EN	0	1	g	a	g	R	H	R
lom300tf_i04525	540	csc017	EEN	1	0	c	c	t	V	V	V
lom300tf_i04525	1071	csc017	EEN	0	1	c	c	a	S	S	R
lom300tf_i04531	139	csc090	ETT	0	1	a	a	t	I	I	F
lom300tf_i04531	139	csc052	ET	0	1	a	a	t	I	I	F
lom300tf_i04531	139	csc089	ET	0	1	a	a	t	I	I	F
lom300tf_i04531	139	csc067	ET	0	1	a	a	t	I	I	F
lom300tf_i04531	139	csc057	ET	0	1	a	a	t	I	I	F
lom300tf_i04531	139	csc078	EET	0	1	a	a	t	I	I	F
lom300tf_i04531	244	csc048	EEN	0	1	c	c	a	P	P	T
lom300tf_i04531	305	csc048	EEN	0	1	g	a	g	G	D	G
lom300tf_i04531	139	csc055	EET	0	1	a	a	t	I	I	F
lom300tf_i04531	139	csc076	EET	0	1	a	a	t	I	I	F
lom300tf_i04531	139	csc011	EET	0	1	a	a	t	I	I	F
lom300tf_i04531	139	csc063	EET	0	1	a	a	t	I	I	F
lom300tf_i04531	139	csc088	EET	0	1	a	a	t	I	I	F
lom300tf_i04531	139	csc087	ETT	0	1	a	a	t	I	I	F
lom300tf_i04531	114	csc014	EEN	1	0	g	a	g	T	T	T
lom300tf_i04531	244	csc014	EEN	0	1	c	c	a	P	P	T
lom300tf_i04531	305	csc014	EEN	0	1	g	a	g	G	D	G
lom300tf_i04531	244	csc056	EEN	0	1	c	c	a	P	P	T
lom300tf_i04531	305	csc056	EEN	0	1	g	a	g	G	D	G
lom300tf_i04531	244	csc046	EEN	0	1	c	c	a	P	P	T
lom300tf_i04531	305	csc046	EEN	0	1	g	a	g	G	D	G
lom300tf_i04531	244	csc079	EEN	0	1	c	c	a	P	P	T
lom300tf_i04531	305	csc079	EEN	0	1	g	a	g	G	D	G
lom300tf_i04531	244	csc073	EN	0	1	c	c	a	P	P	T
lom300tf_i04531	305	csc073	EN	0	1	g	a	g	G	D	G
lom300tf_i04531	244	csc018	EEN	0	1	c	c	a	P	P	T
lom300tf_i04531	305	csc018	EEN	0	1	g	a	g	G	D	G
lom300tf_i04531	244	csc012	EEN	0	1	c	c	a	P	P	T
lom300tf_i04531	305	csc012	EEN	0	1	g	a	g	G	D	G
lom300tf_i04531	114	csc016	EEN	1	0	g	a	g	T	T	T
lom300tf_i04531	244	csc016	EEN	0	1	c	c	a	P	P	T
lom300tf_i04531	305	csc016	EEN	0	1	g	a	g	G	D	G
lom300tf_i04531	114	csc015	EEN	1	0	g	a	g	T	T	T
lom300tf_i04531	244	csc015	EEN	0	1	c	c	a	P	P	T
lom300tf_i04531	305	csc015	EEN	0	1	g	a	g	G	D	G
lom300tf_i04531	244	csc074	EN	0	1	c	c	a	P	P	T
lom300tf_i04531	305	csc074	EN	0	1	g	a	g	G	D	G
lom300tf_i04531	114	csc017	EEN	1	0	g	a	g	T	T	T
lom300tf_i04531	244	csc017	EEN	0	1	c	c	a	P	P	T
lom300tf_i04531	305	csc017	EEN	0	1	g	a	g	G	D	G
lom300tf_i04537	537	csc046	EEN	1	0	t	a	t	G	G	G
lom300tf_i04537	537	csc079	EEN	1	0	t	a	t	G	G	G
lom300tf_i04537	537	csc012	EEN	1	0	t	a	t	G	G	G
lom300tf_i04552	566	csc014	EEN	0	1	t	c	t	V	A	V
lom300tf_i04552	605	csc014	EEN	0	1	c	c	a	A	A	D
lom300tf_i04552	671	csc056	EEN	0	1	t	g	t	V	G	V
lom300tf_i04552	566	csc016	EEN	0	1	t	c	t	V	A	V
lom300tf_i04552	605	csc016	EEN	0	1	c	c	a	A	A	D
lom300tf_i04552	566	csc015	EEN	0	1	t	c	t	V	A	V
lom300tf_i04552	605	csc015	EEN	0	1	c	c	a	A	A	D
lom300tf_i04552	566	csc017	EEN	0	1	t	c	t	V	A	V
lom300tf_i04552	605	csc017	EEN	0	1	c	c	a	A	A	D
lom300tf_i04558	263	csc048	EEN	0	1	c	c	t	T	T	I
lom300tf_i04558	451	csc014	EEN	0	1	g	a	g	V	I	V
lom300tf_i04558	451	csc073	EN	0	1	g	a	g	V	I	V
lom300tf_i04558	451	csc018	EEN	0	1	g	a	g	V	I	V
lom300tf_i04558	451	csc016	EEN	0	1	g	a	g	V	I	V
lom300tf_i04558	451	csc015	EEN	0	1	g	a	g	V	I	V
lom300tf_i04558	451	csc074	EN	0	1	g	a	g	V	I	V
lom300tf_i04558	451	csc017	EEN	0	1	g	a	g	V	I	V
lom300tf_i04575	579	csc014	EEN	1	0	c	c	t	I	I	I
lom300tf_i04575	579	csc046	EEN	1	0	c	c	t	I	I	I
lom300tf_i04575	579	csc018	EEN	1	0	c	c	t	I	I	I
lom300tf_i04575	579	csc016	EEN	1	0	c	c	t	I	I	I
lom300tf_i04575	579	csc015	EEN	1	0	c	c	t	I	I	I
lom300tf_i04584	784	csc055	EET	0	1	a	a	t	T	T	S
lom300tf_i04584	960	csc079	EEN	1	0	g	c	g	S	S	S
lom300tf_i04584	981	csc018	EEN	1	0	c	c	g	T	T	T
lom300tf_i04584	960	csc012	EEN	1	0	g	c	g	S	S	S
lom300tf_i04620	445	csc090	ETT	0	1	g	a	g	V	I	V
lom300tf_i04620	445	csc078	EET	0	1	g	a	g	V	I	V
lom300tf_i04620	1282	csc078	EET	0	1	g	a	g	V	M	V
lom300tf_i04620	445	csc055	EET	0	1	g	a	g	V	I	V
lom300tf_i04620	608	csc055	EET	0	1	t	a	t	L	H	L
lom300tf_i04620	445	csc011	EET	0	1	g	a	g	V	I	V
lom300tf_i04620	1281	csc014	EEN	1	0	c	c	t	N	N	N
lom300tf_i04620	1282	csc073	EN	0	1	g	a	g	V	M	V
lom300tf_i04620	1281	csc016	EEN	1	0	c	c	t	N	N	N
lom300tf_i04620	1281	csc015	EEN	1	0	c	c	t	N	N	N
lom300tf_i04620	1282	csc074	EN	0	1	g	a	g	V	M	V
lom300tf_i04620	1281	csc017	EEN	1	0	c	c	t	N	N	N
lom300tf_i04653	187	csc052	ET	0	1	a	c	a	N	H	N
lom300tf_i04656	331	csc063	EET	0	1	g	a	g	V	I	V
lom300tf_i04656	260	csc079	EEN	0	1	g	g	t	W	W	L
lom300tf_i04656	260	csc012	EEN	0	1	g	g	t	W	W	L
lom300tf_i04674	756	csc046	EEN	1	0	c	c	t	D	D	D
lom300tf_i04674	807	csc046	EEN	1	0	c	c	t	L	L	L
lom300tf_i04674	756	csc079	EEN	1	0	c	c	t	D	D	D
lom300tf_i04674	807	csc079	EEN	1	0	c	c	t	L	L	L
lom300tf_i04674	437	csc073	EN	0	1	a	a	g	Q	Q	R
lom300tf_i04674	917	csc073	EN	0	1	a	c	a	N	T	N
lom300tf_i04674	405	csc018	EEN	1	0	g	a	g	K	K	K
lom300tf_i04674	678	csc012	EEN	1	0	a	a	g	A	A	A
lom300tf_i04674	756	csc012	EEN	1	0	c	c	t	D	D	D
lom300tf_i04674	807	csc012	EEN	1	0	c	c	t	L	L	L
lom300tf_i04674	437	csc074	EN	0	1	a	a	g	Q	Q	R
lom300tf_i04674	917	csc074	EN	0	1	a	c	a	N	T	N
lom300tf_i04683	565	csc067	ET	0	1	a	a	t	N	N	Y
lom300tf_i04683	569	csc067	ET	0	1	a	a	t	Y	Y	F
lom300tf_i04683	168	csc078	EET	1	0	c	c	t	F	F	F
lom300tf_i04683	655	csc048	EEN	0	1	c	c	t	H	H	Y
lom300tf_i04683	168	csc055	EET	1	0	c	c	t	F	F	F
lom300tf_i04683	168	csc076	EET	1	0	c	c	t	F	F	F
lom300tf_i04683	168	csc011	EET	1	0	c	c	t	F	F	F
lom300tf_i04683	168	csc086	ETT	1	0	c	c	t	F	F	F
lom300tf_i04683	168	csc063	EET	1	0	c	c	t	F	F	F
lom300tf_i04683	168	csc082	ETT	1	0	c	c	t	F	F	F
lom300tf_i04683	168	csc014	EEN	1	0	c	c	t	F	F	F
lom300tf_i04683	655	csc056	EEN	0	1	c	c	t	H	H	Y
lom300tf_i04683	750	csc046	EEN	1	0	c	c	t	Y	Y	Y
lom300tf_i04683	828	csc046	EEN	1	0	c	c	t	I	I	I
lom300tf_i04683	828	csc079	EEN	1	0	c	c	t	I	I	I
lom300tf_i04683	168	csc018	EEN	1	0	c	c	t	F	F	F
lom300tf_i04683	168	csc016	EEN	1	0	c	c	t	F	F	F
lom300tf_i04683	168	csc015	EEN	1	0	c	c	t	F	F	F
lom300tf_i04683	168	csc017	EEN	1	0	c	c	t	F	F	F
lom300tf_i04728	97	csc018	EEN	0	1	g	a	g	V	I	V
lom300tf_i04733	338	csc079	EEN	0	1	t	c	t	L	P	L
lom300tf_i04733	347	csc079	EEN	0	1	t	c	t	I	T	I
lom300tf_i04760	669	csc055	EET	1	0	c	c	t	N	N	N
lom300tf_i04763	411	csc048	EEN	1	0	c	c	t	G	G	G
lom300tf_i04763	666	csc048	EEN	1	0	g	a	g	R	R	R
lom300tf_i04763	351	csc056	EEN	1	0	c	c	t	F	F	F
lom300tf_i04763	306	csc073	EN	0	1	t	g	t	H	Q	H
lom300tf_i04763	345	csc073	EN	1	0	g	a	g	E	E	E
lom300tf_i04763	351	csc073	EN	1	0	c	c	t	F	F	F
lom300tf_i04763	306	csc074	EN	0	1	t	g	t	H	Q	H
lom300tf_i04763	345	csc074	EN	1	0	g	a	g	E	E	E
lom300tf_i04763	351	csc074	EN	1	0	c	c	t	F	F	F
lom300tf_i04862	210	csc048	EEN	1	0	t	a	t	G	G	G
lom300tf_i04862	1203	csc048	EEN	0	1	t	g	t	F	L	F
lom300tf_i04862	2280	csc048	EEN	1	0	c	c	t	T	T	T
lom300tf_i04862	2087	csc086	ETT	0	1	c	c	t	T	T	I
lom300tf_i04862	2087	csc082	ETT	0	1	c	c	t	T	T	I
lom300tf_i04862	2043	csc014	EEN	1	0	c	c	t	D	D	D
lom300tf_i04862	2024	csc018	EEN	0	1	a	a	t	N	N	I
lom300tf_i04862	2043	csc016	EEN	1	0	c	c	t	D	D	D
lom300tf_i04862	2043	csc015	EEN	1	0	c	c	t	D	D	D
lom300tf_i04862	2043	csc017	EEN	1	0	c	c	t	D	D	D
lom300tf_i04873	1303	csc067	ET	0	1	c	c	a	Q	Q	K
lom300tf_i04873	1143	csc048	EEN	1	0	g	a	g	V	V	V
lom300tf_i04873	1149	csc086	ETT	1	0	c	c	t	S	S	S
lom300tf_i04873	1188	csc086	ETT	1	0	c	c	t	I	I	I
lom300tf_i04873	1802	csc086	ETT	0	1	a	a	g	Q	Q	R
lom300tf_i04873	1149	csc082	ETT	1	0	c	c	t	S	S	S
lom300tf_i04873	1188	csc082	ETT	1	0	c	c	t	I	I	I
lom300tf_i04873	2100	csc082	ETT	1	0	c	c	t	V	V	V
lom300tf_i04873	999	csc014	EEN	1	0	c	c	t	I	I	I
lom300tf_i04873	2127	csc014	EEN	1	0	g	a	g	Q	Q	Q
lom300tf_i04873	1137	csc079	EEN	1	0	c	c	t	I	I	I
lom300tf_i04873	1149	csc073	EN	1	0	c	c	t	S	S	S
lom300tf_i04873	1710	csc073	EN	1	0	c	c	t	D	D	D
lom300tf_i04873	1251	csc018	EEN	1	0	a	a	g	G	G	G
lom300tf_i04873	2127	csc018	EEN	1	0	g	a	g	Q	Q	Q
lom300tf_i04873	1137	csc012	EEN	1	0	c	c	t	I	I	I
lom300tf_i04873	999	csc016	EEN	1	0	c	c	t	I	I	I
lom300tf_i04873	2127	csc016	EEN	1	0	g	a	g	Q	Q	Q
lom300tf_i04873	999	csc015	EEN	1	0	c	c	t	I	I	I
lom300tf_i04873	2100	csc015	EEN	1	0	c	c	t	V	V	V
lom300tf_i04873	2127	csc015	EEN	1	0	g	a	g	Q	Q	Q
lom300tf_i04873	999	csc074	EN	1	0	c	c	t	I	I	I
lom300tf_i04873	1149	csc074	EN	1	0	c	c	t	S	S	S
lom300tf_i04873	1710	csc074	EN	1	0	c	c	t	D	D	D
lom300tf_i04873	2127	csc017	EEN	1	0	g	a	g	Q	Q	Q
lom300tf_i04874	390	csc079	EEN	1	0	g	a	g	T	T	T
lom300tf_i04874	390	csc012	EEN	1	0	g	a	g	T	T	T
lom300tf_i04878	621	csc090	ETT	1	0	t	c	t	T	T	T
lom300tf_i04878	636	csc090	ETT	0	1	t	a	t	C	*	C
lom300tf_i04878	621	csc078	EET	1	0	t	c	t	T	T	T
lom300tf_i04878	636	csc078	EET	0	1	t	a	t	C	*	C
lom300tf_i04878	396	csc014	EEN	1	0	c	c	t	C	C	C
lom300tf_i04878	621	csc014	EEN	1	0	t	c	t	T	T	T
lom300tf_i04878	636	csc014	EEN	0	1	t	a	t	C	*	C
lom300tf_i04878	621	csc046	EEN	1	0	t	c	t	T	T	T
lom300tf_i04878	636	csc046	EEN	0	1	t	a	t	C	*	C
lom300tf_i04878	621	csc079	EEN	1	0	t	c	t	T	T	T
lom300tf_i04878	636	csc079	EEN	0	1	t	a	t	C	*	C
lom300tf_i04878	459	csc073	EN	1	0	c	c	t	C	C	C
lom300tf_i04878	621	csc073	EN	1	0	t	c	t	T	T	T
lom300tf_i04878	636	csc073	EN	0	1	t	a	t	C	*	C
lom300tf_i04878	396	csc016	EEN	1	0	c	c	t	C	C	C
lom300tf_i04878	396	csc015	EEN	1	0	c	c	t	C	C	C
lom300tf_i04878	621	csc074	EN	1	0	t	c	t	T	T	T
lom300tf_i04878	636	csc074	EN	0	1	t	a	t	C	*	C
lom300tf_i04878	396	csc017	EEN	1	0	c	c	t	C	C	C
lom300tf_i04878	621	csc017	EEN	1	0	t	c	t	T	T	T
lom300tf_i04878	819	csc017	EEN	1	0	t	c	t	F	F	F
lom300tf_i04878	831	csc017	EEN	1	0	c	c	t	Y	Y	Y
lom300tf_i04884	1221	csc090	ETT	1	0	c	c	t	Y	Y	Y
lom300tf_i04884	1221	csc089	ET	1	0	c	c	t	Y	Y	Y
lom300tf_i04884	1221	csc067	ET	1	0	c	c	t	Y	Y	Y
lom300tf_i04884	1221	csc078	EET	1	0	c	c	t	Y	Y	Y
lom300tf_i04884	1668	csc048	EEN	1	0	c	c	t	G	G	G
lom300tf_i04884	1221	csc055	EET	1	0	c	c	t	Y	Y	Y
lom300tf_i04884	874	csc076	EET	0	1	c	c	a	L	L	I
lom300tf_i04884	1221	csc076	EET	1	0	c	c	t	Y	Y	Y
lom300tf_i04884	1221	csc011	EET	1	0	c	c	t	Y	Y	Y
lom300tf_i04884	1221	csc063	EET	1	0	c	c	t	Y	Y	Y
lom300tf_i04884	1221	csc088	EET	1	0	c	c	t	Y	Y	Y
lom300tf_i04884	1221	csc087	ETT	1	0	c	c	t	Y	Y	Y
lom300tf_i04888	972	csc090	ETT	1	0	c	c	t	G	G	G
lom300tf_i04888	972	csc089	ET	1	0	c	c	t	G	G	G
lom300tf_i04888	972	csc078	EET	1	0	c	c	t	G	G	G
lom300tf_i04888	972	csc076	EET	1	0	c	c	t	G	G	G
lom300tf_i04888	972	csc011	EET	1	0	c	c	t	G	G	G
lom300tf_i04888	972	csc087	ETT	1	0	c	c	t	G	G	G
lom300tf_i04888	1137	csc014	EEN	1	0	c	c	t	N	N	N
lom300tf_i04888	720	csc012	EEN	1	0	c	c	t	G	G	G
lom300tf_i04888	1401	csc012	EEN	1	0	c	c	g	V	V	V
lom300tf_i04888	1137	csc016	EEN	1	0	c	c	t	N	N	N
lom300tf_i04888	1137	csc015	EEN	1	0	c	c	t	N	N	N
lom300tf_i04888	1137	csc017	EEN	1	0	c	c	t	N	N	N
lom300tf_i04890	572	csc078	EET	0	1	g	a	g	R	H	R
lom300tf_i04890	273	csc048	EEN	1	0	g	a	g	P	P	P
lom300tf_i04890	54	csc046	EEN	0	1	g	g	t	E	E	D
lom300tf_i04890	54	csc079	EEN	0	1	g	g	t	E	E	D
lom300tf_i04890	54	csc012	EEN	0	1	g	g	t	E	E	D
lom300tf_i04898	63	csc048	EEN	0	1	t	g	t	C	W	C
lom300tf_i04898	895	csc048	EEN	0	1	g	a	g	V	I	V
lom300tf_i04898	833	csc014	EEN	0	1	c	c	t	S	S	L
lom300tf_i04898	833	csc056	EEN	0	1	c	c	t	S	S	L
lom300tf_i04898	833	csc079	EEN	0	1	c	c	t	S	S	L
lom300tf_i04898	833	csc073	EN	0	1	c	c	t	S	S	L
lom300tf_i04898	833	csc018	EEN	0	1	c	c	t	S	S	L
lom300tf_i04898	833	csc012	EEN	0	1	c	c	t	S	S	L
lom300tf_i04898	833	csc016	EEN	0	1	c	c	t	S	S	L
lom300tf_i04898	833	csc015	EEN	0	1	c	c	t	S	S	L
lom300tf_i04898	833	csc074	EN	0	1	c	c	t	S	S	L
lom300tf_i04898	833	csc017	EEN	0	1	c	c	t	S	S	L
lom300tf_i04900	537	csc078	EET	1	0	g	c	g	V	V	V
lom300tf_i04900	537	csc055	EET	1	0	g	c	g	V	V	V
lom300tf_i04900	537	csc076	EET	1	0	g	c	g	V	V	V
lom300tf_i04900	578	csc076	EET	0	1	a	c	a	E	A	E
lom300tf_i04900	537	csc063	EET	1	0	g	c	g	V	V	V
lom300tf_i04900	744	csc074	EN	1	0	c	c	t	N	N	N
lom300tf_i04907	413	csc090	ETT	0	1	g	c	g	S	T	S
lom300tf_i04907	780	csc057	ET	1	0	a	a	t	T	T	T
lom300tf_i04907	119	csc048	EEN	0	1	g	a	g	G	D	G
lom300tf_i04907	293	csc048	EEN	0	1	a	a	g	E	E	G
lom300tf_i04907	404	csc048	EEN	0	1	g	g	t	G	G	V
lom300tf_i04907	413	csc048	EEN	0	1	g	c	g	S	T	S
lom300tf_i04907	708	csc048	EEN	1	0	t	c	t	D	D	D
lom300tf_i04907	945	csc048	EEN	1	0	t	a	t	T	T	T
lom300tf_i04907	413	csc076	EET	0	1	g	c	g	S	T	S
lom300tf_i04907	413	csc011	EET	0	1	g	c	g	S	T	S
lom300tf_i04907	413	csc063	EET	0	1	g	c	g	S	T	S
lom300tf_i04907	413	csc088	EET	0	1	g	c	g	S	T	S
lom300tf_i04907	413	csc014	EEN	0	1	g	c	g	S	T	S
lom300tf_i04907	247	csc046	EEN	0	1	g	g	t	G	G	W
lom300tf_i04907	247	csc079	EEN	0	1	g	g	t	G	G	W
lom300tf_i04907	413	csc073	EN	0	1	g	c	g	S	T	S
lom300tf_i04907	413	csc018	EEN	0	1	g	c	g	S	T	S
lom300tf_i04907	247	csc012	EEN	0	1	g	g	t	G	G	W
lom300tf_i04907	413	csc016	EEN	0	1	g	c	g	S	T	S
lom300tf_i04907	413	csc015	EEN	0	1	g	c	g	S	T	S
lom300tf_i04907	413	csc074	EN	0	1	g	c	g	S	T	S
lom300tf_i04907	413	csc017	EEN	0	1	g	c	g	S	T	S
lom300tf_i04910	689	csc052	ET	0	1	a	a	t	N	N	I
lom300tf_i04912	421	csc090	ETT	0	1	c	c	g	L	L	V
lom300tf_i04912	894	csc048	EEN	0	1	g	g	t	Q	Q	H
lom300tf_i04912	764	csc046	EEN	0	1	c	c	t	A	A	V
lom300tf_i04912	764	csc012	EEN	0	1	c	c	t	A	A	V
lom300tf_i04912	927	csc017	EEN	0	1	a	a	t	R	R	S
lom300tf_i04914	18	csc048	EEN	0	1	g	g	t	W	W	C
lom300tf_i04914	334	csc048	EEN	0	1	a	a	g	M	M	V
lom300tf_i04914	345	csc048	EEN	1	0	g	c	g	L	L	L
lom300tf_i04914	953	csc048	EEN	0	1	a	a	g	E	E	G
lom300tf_i04914	1128	csc014	EEN	1	0	g	a	g	L	L	L
lom300tf_i04914	1128	csc046	EEN	1	0	g	a	g	L	L	L
lom300tf_i04914	1128	csc079	EEN	1	0	g	a	g	L	L	L
lom300tf_i04914	1236	csc018	EEN	1	0	t	c	t	D	D	D
lom300tf_i04914	1128	csc012	EEN	1	0	g	a	g	L	L	L
lom300tf_i04914	1128	csc016	EEN	1	0	g	a	g	L	L	L
lom300tf_i04914	1128	csc015	EEN	1	0	g	a	g	L	L	L
lom300tf_i04914	1128	csc017	EEN	1	0	g	a	g	L	L	L
lom300tf_i04916	1059	csc090	ETT	1	0	c	c	a	A	A	A
lom300tf_i04916	784	csc052	ET	0	1	c	c	a	L	L	M
lom300tf_i04916	609	csc057	ET	1	0	a	a	t	I	I	I
lom300tf_i04916	337	csc048	EEN	0	1	a	a	t	I	I	F
lom300tf_i04916	1059	csc079	EEN	1	0	c	c	a	A	A	A
lom300tf_i04916	1059	csc012	EEN	1	0	c	c	a	A	A	A
lom300tf_i04916	843	csc015	EEN	1	0	c	c	t	Y	Y	Y
lom300tf_i04916	1059	csc015	EEN	1	0	c	c	a	A	A	A
lom300tf_i04918	444	csc052	ET	1	0	g	a	g	Q	Q	Q
lom300tf_i04918	534	csc048	EEN	1	0	t	c	t	Y	Y	Y
lom300tf_i04918	534	csc056	EEN	1	0	t	c	t	Y	Y	Y
lom300tf_i04918	423	csc012	EEN	1	0	t	c	t	R	R	R
lom300tf_i04918	423	csc016	EEN	1	0	t	c	t	R	R	R
lom300tf_i04918	423	csc015	EEN	1	0	t	c	t	R	R	R
lom300tf_i04918	423	csc074	EN	1	0	t	c	t	R	R	R
lom300tf_i04918	423	csc017	EEN	1	0	t	c	t	R	R	R
lom300tf_i04922	45	csc090	ETT	1	0	t	a	t	S	S	S
lom300tf_i04922	411	csc057	ET	1	0	a	a	g	E	E	E
lom300tf_i04922	45	csc048	EEN	1	0	t	a	t	S	S	S
lom300tf_i04922	381	csc014	EEN	1	0	c	c	t	R	R	R
lom300tf_i04922	150	csc056	EEN	1	0	g	g	t	V	V	V
lom300tf_i04922	150	csc073	EN	1	0	g	g	t	V	V	V
lom300tf_i04922	150	csc018	EEN	1	0	g	g	t	V	V	V
lom300tf_i04922	381	csc016	EEN	1	0	c	c	t	R	R	R
lom300tf_i04922	381	csc015	EEN	1	0	c	c	t	R	R	R
lom300tf_i04922	150	csc074	EN	1	0	g	g	t	V	V	V
lom300tf_i04922	381	csc017	EEN	1	0	c	c	t	R	R	R
lom300tf_i04930	140	csc048	EEN	0	1	a	a	g	Y	Y	C
lom300tf_i04945	933	csc090	ETT	1	0	c	c	t	C	C	C
lom300tf_i04945	903	csc089	ET	1	0	g	a	g	R	R	R
lom300tf_i04945	933	csc089	ET	1	0	c	c	t	C	C	C
lom300tf_i04945	903	csc067	ET	1	0	g	a	g	R	R	R
lom300tf_i04945	933	csc067	ET	1	0	c	c	t	C	C	C
lom300tf_i04945	933	csc078	EET	1	0	c	c	t	C	C	C
lom300tf_i04945	1031	csc048	EEN	0	1	t	c	t	L	P	L
lom300tf_i04945	933	csc076	EET	1	0	c	c	t	C	C	C
lom300tf_i04945	903	csc011	EET	1	0	g	a	g	R	R	R
lom300tf_i04945	933	csc011	EET	1	0	c	c	t	C	C	C
lom300tf_i04945	933	csc063	EET	1	0	c	c	t	C	C	C
lom300tf_i04945	903	csc088	EET	1	0	g	a	g	R	R	R
lom300tf_i04945	933	csc088	EET	1	0	c	c	t	C	C	C
lom300tf_i04945	1031	csc056	EEN	0	1	t	c	t	L	P	L
lom300tf_i04946	222	csc048	EEN	1	0	a	a	g	A	A	A
lom300tf_i04948	502	csc052	ET	0	1	t	g	t	S	A	S
lom300tf_i04951	95	csc048	EEN	0	1	c	c	t	S	S	L
lom300tf_i04978	129	csc055	EET	1	0	t	a	t	G	G	G
lom300tf_i04978	246	csc074	EN	1	0	a	a	t	P	P	P
lom300tf_i04978	247	csc074	EN	0	1	g	c	g	A	P	A
lom300tf_i04981	514	csc048	EEN	0	1	g	g	t	A	A	S
lom300tf_i04981	514	csc056	EEN	0	1	g	g	t	A	A	S
lom300tf_i04983	315	csc057	ET	1	0	c	c	t	I	I	I
lom300tf_i04983	317	csc078	EET	0	1	t	c	t	F	S	F
lom300tf_i04983	132	csc014	EEN	0	1	a	a	t	K	K	N
lom300tf_i04983	175	csc014	EEN	0	1	a	c	a	K	Q	K
lom300tf_i04983	197	csc014	EEN	0	1	t	g	t	V	G	V
lom300tf_i04983	175	csc018	EEN	0	1	a	c	a	K	Q	K
lom300tf_i04983	197	csc018	EEN	0	1	t	g	t	V	G	V
lom300tf_i04983	175	csc017	EEN	0	1	a	c	a	K	Q	K
lom300tf_i04983	197	csc017	EEN	0	1	t	g	t	V	G	V
lom300tf_i04995	85	csc090	ETT	0	1	c	c	g	R	R	G
lom300tf_i04995	85	csc052	ET	0	1	c	c	g	R	R	G
lom300tf_i04995	85	csc089	ET	0	1	c	c	g	R	R	G
lom300tf_i04995	85	csc067	ET	0	1	c	c	g	R	R	G
lom300tf_i04995	85	csc057	ET	0	1	c	c	g	R	R	G
lom300tf_i04995	85	csc078	EET	0	1	c	c	g	R	R	G
lom300tf_i04995	161	csc078	EET	0	1	a	a	g	N	N	S
lom300tf_i04995	18	csc048	EEN	1	0	g	a	g	E	E	E
lom300tf_i04995	202	csc048	EEN	0	1	g	a	g	G	R	G
lom300tf_i04995	85	csc055	EET	0	1	c	c	g	R	R	G
lom300tf_i04995	161	csc055	EET	0	1	a	a	g	N	N	S
lom300tf_i04995	85	csc076	EET	0	1	c	c	g	R	R	G
lom300tf_i04995	161	csc076	EET	0	1	a	a	g	N	N	S
lom300tf_i04995	85	csc011	EET	0	1	c	c	g	R	R	G
lom300tf_i04995	161	csc011	EET	0	1	a	a	g	N	N	S
lom300tf_i04995	85	csc063	EET	0	1	c	c	g	R	R	G
lom300tf_i04995	161	csc063	EET	0	1	a	a	g	N	N	S
lom300tf_i04995	85	csc088	EET	0	1	c	c	g	R	R	G
lom300tf_i04995	85	csc087	ETT	0	1	c	c	g	R	R	G
lom300tf_i04995	161	csc014	EEN	0	1	a	a	g	N	N	S
lom300tf_i04995	18	csc056	EEN	1	0	g	a	g	E	E	E
lom300tf_i04995	161	csc016	EEN	0	1	a	a	g	N	N	S
lom300tf_i04995	161	csc015	EEN	0	1	a	a	g	N	N	S
lom300tf_i04995	161	csc017	EEN	0	1	a	a	g	N	N	S
lom300tf_i05003	250	csc056	EEN	1	0	a	c	a	R	R	R
lom300tf_i05018	312	csc052	ET	1	0	c	c	t	D	D	D
lom300tf_i05018	147	csc014	EEN	1	0	c	c	t	D	D	D
lom300tf_i05018	149	csc014	EEN	0	1	a	a	g	N	N	S
lom300tf_i05018	149	csc079	EEN	0	1	a	a	g	N	N	S
lom300tf_i05018	147	csc073	EN	1	0	c	c	t	D	D	D
lom300tf_i05018	149	csc018	EEN	0	1	a	a	g	N	N	S
lom300tf_i05018	149	csc012	EEN	0	1	a	a	g	N	N	S
lom300tf_i05018	147	csc016	EEN	1	0	c	c	t	D	D	D
lom300tf_i05018	149	csc016	EEN	0	1	a	a	g	N	N	S
lom300tf_i05018	147	csc015	EEN	1	0	c	c	t	D	D	D
lom300tf_i05018	149	csc015	EEN	0	1	a	a	g	N	N	S
lom300tf_i05018	147	csc074	EN	1	0	c	c	t	D	D	D
lom300tf_i05018	147	csc017	EEN	1	0	c	c	t	D	D	D
lom300tf_i05018	149	csc017	EEN	0	1	a	a	g	N	N	S
lom300tf_i05035	167	csc055	EET	0	1	t	g	g	V	G	G
lom300tf_i05035	580	csc086	ETT	0	1	c	c	t	R	R	W
lom300tf_i05035	452	csc073	EN	0	1	c	c	g	A	A	G
lom300tf_i05035	777	csc073	EN	0	1	g	c	g	K	N	K
lom300tf_i05035	202	csc018	EEN	0	1	a	c	a	S	R	S
lom300tf_i05035	879	csc016	EEN	0	1	c	c	a	H	H	Q
lom300tf_i05035	452	csc074	EN	0	1	c	c	g	A	A	G
lom300tf_i05035	777	csc074	EN	0	1	g	c	g	K	N	K
lom300tf_i05046	1273	csc090	ETT	0	1	g	a	g	D	N	D
lom300tf_i05046	1273	csc089	ET	0	1	g	a	g	D	N	D
lom300tf_i05046	1273	csc067	ET	0	1	g	a	g	D	N	D
lom300tf_i05046	1273	csc057	ET	0	1	g	a	g	D	N	D
lom300tf_i05046	1273	csc078	EET	0	1	g	a	g	D	N	D
lom300tf_i05046	138	csc048	EEN	1	0	t	c	t	F	F	F
lom300tf_i05046	1273	csc055	EET	0	1	g	a	g	D	N	D
lom300tf_i05046	1273	csc076	EET	0	1	g	a	g	D	N	D
lom300tf_i05046	1273	csc063	EET	0	1	g	a	g	D	N	D
lom300tf_i05046	474	csc088	EET	1	0	t	a	t	A	A	A
lom300tf_i05046	1273	csc088	EET	0	1	g	a	g	D	N	D
lom300tf_i05046	1273	csc087	ETT	0	1	g	a	g	D	N	D
lom300tf_i05046	898	csc014	EEN	0	1	g	c	g	E	Q	E
lom300tf_i05046	898	csc016	EEN	0	1	g	c	g	E	Q	E
lom300tf_i05046	898	csc015	EEN	0	1	g	c	g	E	Q	E
lom300tf_i05047	637	csc048	EEN	0	1	c	c	a	R	R	S
lom300tf_i05047	644	csc048	EEN	0	1	g	a	g	G	E	G
lom300tf_i05047	659	csc048	EEN	0	1	g	g	t	S	S	I
lom300tf_i05047	579	csc014	EEN	0	1	t	g	t	F	L	F
lom300tf_i05047	606	csc014	EEN	1	0	c	c	t	F	F	F
lom300tf_i05047	606	csc073	EN	1	0	c	c	t	F	F	F
lom300tf_i05047	579	csc016	EEN	0	1	t	g	t	F	L	F
lom300tf_i05047	606	csc016	EEN	1	0	c	c	t	F	F	F
lom300tf_i05047	606	csc074	EN	1	0	c	c	t	F	F	F
lom300tf_i05047	606	csc017	EEN	1	0	c	c	t	F	F	F
lom300tf_i05049	154	csc086	ETT	0	1	g	a	g	D	N	D
lom300tf_i05049	460	csc086	ETT	1	0	t	c	t	L	L	L
lom300tf_i05049	154	csc082	ETT	0	1	g	a	g	D	N	D
lom300tf_i05049	460	csc082	ETT	1	0	t	c	t	L	L	L
lom300tf_i05049	460	csc046	EEN	1	0	t	c	t	L	L	L
lom300tf_i05049	154	csc079	EEN	0	1	g	a	g	D	N	D
lom300tf_i05049	126	csc018	EEN	1	0	g	a	g	E	E	E
lom300tf_i05049	202	csc018	EEN	0	1	t	a	t	S	T	S
lom300tf_i05049	460	csc012	EEN	1	0	t	c	t	L	L	L
lom300tf_i05065	879	csc014	EEN	1	0	g	a	g	E	E	E
lom300tf_i05065	879	csc018	EEN	1	0	g	a	g	E	E	E
lom300tf_i05065	879	csc017	EEN	1	0	g	a	g	E	E	E
lom300tf_i05079	773	csc014	EEN	0	1	a	a	g	E	E	G
lom300tf_i05079	773	csc046	EEN	0	1	a	a	g	E	E	G
lom300tf_i05079	773	csc079	EEN	0	1	a	a	g	E	E	G
lom300tf_i05079	773	csc012	EEN	0	1	a	a	g	E	E	G
lom300tf_i05079	773	csc016	EEN	0	1	a	a	g	E	E	G
lom300tf_i05079	773	csc015	EEN	0	1	a	a	g	E	E	G
lom300tf_i05079	773	csc017	EEN	0	1	a	a	g	E	E	G
lom300tf_i05095	72	csc048	EEN	0	1	c	c	a	H	H	Q
lom300tf_i05095	309	csc048	EEN	0	1	c	c	a	H	H	Q
lom300tf_i05095	545	csc048	EEN	0	1	c	c	a	P	P	Q
lom300tf_i05095	72	csc087	ETT	0	1	c	c	a	H	H	Q
lom300tf_i05095	545	csc014	EEN	0	1	c	c	a	P	P	Q
lom300tf_i05095	545	csc056	EEN	0	1	c	c	a	P	P	Q
lom300tf_i05095	545	csc016	EEN	0	1	c	c	a	P	P	Q
lom300tf_i05095	545	csc015	EEN	0	1	c	c	a	P	P	Q
lom300tf_i05095	545	csc017	EEN	0	1	c	c	a	P	P	Q
lom300tf_i05119	142	csc090	ETT	0	1	g	a	g	V	I	V
lom300tf_i05119	751	csc090	ETT	0	1	g	a	g	G	S	G
lom300tf_i05119	810	csc090	ETT	0	1	a	c	a	E	D	E
lom300tf_i05119	861	csc090	ETT	1	0	g	a	g	E	E	E
lom300tf_i05119	751	csc052	ET	0	1	g	a	g	G	S	G
lom300tf_i05119	810	csc052	ET	0	1	a	c	a	E	D	E
lom300tf_i05119	142	csc089	ET	0	1	g	a	g	V	I	V
lom300tf_i05119	751	csc089	ET	0	1	g	a	g	G	S	G
lom300tf_i05119	810	csc089	ET	0	1	a	c	a	E	D	E
lom300tf_i05119	142	csc067	ET	0	1	g	a	g	V	I	V
lom300tf_i05119	751	csc067	ET	0	1	g	a	g	G	S	G
lom300tf_i05119	810	csc067	ET	0	1	a	c	a	E	D	E
lom300tf_i05119	142	csc057	ET	0	1	g	a	g	V	I	V
lom300tf_i05119	751	csc078	EET	0	1	g	a	g	G	S	G
lom300tf_i05119	753	csc048	EEN	1	0	c	c	t	G	G	G
lom300tf_i05119	800	csc048	EEN	0	1	g	a	g	S	N	S
lom300tf_i05119	751	csc055	EET	0	1	g	a	g	G	S	G
lom300tf_i05119	142	csc076	EET	0	1	g	a	g	V	I	V
lom300tf_i05119	751	csc076	EET	0	1	g	a	g	G	S	G
lom300tf_i05119	751	csc011	EET	0	1	g	a	g	G	S	G
lom300tf_i05119	142	csc063	EET	0	1	g	a	g	V	I	V
lom300tf_i05119	751	csc063	EET	0	1	g	a	g	G	S	G
lom300tf_i05119	810	csc063	EET	0	1	a	c	a	E	D	E
lom300tf_i05119	142	csc088	EET	0	1	g	a	g	V	I	V
lom300tf_i05119	751	csc088	EET	0	1	g	a	g	G	S	G
lom300tf_i05119	142	csc087	ETT	0	1	g	a	g	V	I	V
lom300tf_i05119	751	csc087	ETT	0	1	g	a	g	G	S	G
lom300tf_i05119	810	csc087	ETT	0	1	a	c	a	E	D	E
lom300tf_i05119	349	csc014	EEN	0	1	g	g	t	V	V	F
lom300tf_i05119	483	csc014	EEN	1	0	t	c	t	S	S	S
lom300tf_i05119	753	csc056	EEN	1	0	c	c	t	G	G	G
lom300tf_i05119	247	csc079	EEN	0	1	c	c	a	H	H	N
lom300tf_i05119	751	csc073	EN	0	1	g	a	g	G	S	G
lom300tf_i05119	417	csc018	EEN	1	0	g	a	g	P	P	P
lom300tf_i05119	247	csc012	EEN	0	1	c	c	a	H	H	N
lom300tf_i05119	800	csc012	EEN	0	1	g	a	g	S	N	S
lom300tf_i05119	349	csc016	EEN	0	1	g	g	t	V	V	F
lom300tf_i05119	483	csc016	EEN	1	0	t	c	t	S	S	S
lom300tf_i05119	753	csc016	EEN	1	0	c	c	t	G	G	G
lom300tf_i05119	349	csc015	EEN	0	1	g	g	t	V	V	F
lom300tf_i05119	753	csc015	EEN	1	0	c	c	t	G	G	G
lom300tf_i05119	900	csc015	EEN	1	0	g	a	g	E	E	E
lom300tf_i05119	751	csc074	EN	0	1	g	a	g	G	S	G
lom300tf_i05119	810	csc074	EN	0	1	a	c	a	E	D	E
lom300tf_i05119	822	csc074	EN	0	1	c	c	g	N	N	K
lom300tf_i05119	827	csc074	EN	0	1	a	c	a	E	A	E
lom300tf_i05119	349	csc017	EEN	0	1	g	g	t	V	V	F
lom300tf_i05119	753	csc017	EEN	1	0	c	c	t	G	G	G
lom300tf_i05122	744	csc048	EEN	1	0	g	g	t	P	P	P
lom300tf_i05122	744	csc056	EEN	1	0	g	g	t	P	P	P
lom300tf_i05122	792	csc046	EEN	1	0	c	c	t	G	G	G
lom300tf_i05122	792	csc079	EEN	1	0	c	c	t	G	G	G
lom300tf_i05122	792	csc012	EEN	1	0	c	c	t	G	G	G
lom300tf_i05122	692	csc016	EEN	0	1	a	a	g	D	D	G
lom300tf_i05141	993	csc048	EEN	1	0	t	c	t	I	I	I
lom300tf_i05141	1033	csc048	EEN	0	1	g	a	g	V	I	V
lom300tf_i05141	1091	csc055	EET	0	1	a	a	t	N	N	I
lom300tf_i05141	1091	csc056	EEN	0	1	a	a	t	N	N	I
lom300tf_i05141	673	csc073	EN	0	1	c	c	t	L	L	F
lom300tf_i05141	978	csc073	EN	1	0	c	c	t	N	N	N
lom300tf_i05141	673	csc074	EN	0	1	c	c	t	L	L	F
lom300tf_i05141	978	csc074	EN	1	0	c	c	t	N	N	N
lom300tf_i05141	1023	csc017	EEN	1	0	g	a	g	Q	Q	Q
lom300tf_i05147	1286	csc090	ETT	0	1	a	a	t	Y	Y	F
lom300tf_i05147	240	csc048	EEN	1	0	c	c	t	D	D	D
lom300tf_i05147	489	csc048	EEN	1	0	a	a	g	A	A	A
lom300tf_i05147	1286	csc088	EET	0	1	a	a	t	Y	Y	F
lom300tf_i05147	1296	csc014	EEN	1	0	c	c	t	Y	Y	Y
lom300tf_i05147	1308	csc014	EEN	1	0	c	c	a	A	A	A
lom300tf_i05147	1296	csc073	EN	1	0	c	c	t	Y	Y	Y
lom300tf_i05147	1308	csc073	EN	1	0	c	c	a	A	A	A
lom300tf_i05147	1326	csc073	EN	0	1	t	g	t	D	E	D
lom300tf_i05147	1296	csc074	EN	1	0	c	c	t	Y	Y	Y
lom300tf_i05151	566	csc048	EEN	0	1	g	a	g	R	H	R
lom300tf_i05151	1838	csc048	EEN	0	1	t	a	t	V	E	V
lom300tf_i05151	566	csc014	EEN	0	1	g	a	g	R	H	R
lom300tf_i05151	566	csc056	EEN	0	1	g	a	g	R	H	R
lom300tf_i05151	566	csc016	EEN	0	1	g	a	g	R	H	R
lom300tf_i05151	566	csc015	EEN	0	1	g	a	g	R	H	R
lom300tf_i05151	566	csc017	EEN	0	1	g	a	g	R	H	R
lom300tf_i05165	1977	csc048	EEN	1	0	g	a	g	Q	Q	Q
lom300tf_i05165	75	csc014	EEN	1	0	t	a	t	T	T	T
lom300tf_i05165	1812	csc014	EEN	1	0	c	c	a	I	I	I
lom300tf_i05165	159	csc046	EEN	1	0	g	g	t	V	V	V
lom300tf_i05165	159	csc079	EEN	1	0	g	g	t	V	V	V
lom300tf_i05165	75	csc073	EN	1	0	t	a	t	T	T	T
lom300tf_i05165	1812	csc073	EN	1	0	c	c	a	I	I	I
lom300tf_i05165	159	csc012	EEN	1	0	g	g	t	V	V	V
lom300tf_i05165	75	csc016	EEN	1	0	t	a	t	T	T	T
lom300tf_i05165	75	csc015	EEN	1	0	t	a	t	T	T	T
lom300tf_i05165	1812	csc015	EEN	1	0	c	c	a	I	I	I
lom300tf_i05165	75	csc074	EN	1	0	t	a	t	T	T	T
lom300tf_i05165	1812	csc074	EN	1	0	c	c	a	I	I	I
lom300tf_i05165	75	csc017	EEN	1	0	t	a	t	T	T	T
lom300tf_i05165	1812	csc017	EEN	1	0	c	c	a	I	I	I
lom300tf_i05167	426	csc090	ETT	1	0	g	a	g	V	V	V
lom300tf_i05167	224	csc052	ET	0	1	t	a	t	L	Q	L
lom300tf_i05167	294	csc048	EEN	1	0	t	g	t	G	G	G
lom300tf_i05167	67	csc055	EET	0	1	a	a	g	M	M	V
lom300tf_i05189	821	csc046	EEN	0	1	g	a	g	C	Y	C
lom300tf_i05189	782	csc018	EEN	0	1	c	c	t	P	P	L
lom300tf_i05189	927	csc018	EEN	0	1	g	a	g	M	I	M
lom300tf_i05193	1488	csc057	ET	1	0	t	a	t	A	A	A
lom300tf_i05193	111	csc078	EET	1	0	c	c	t	D	D	D
lom300tf_i05193	861	csc048	EEN	1	0	a	c	a	T	T	T
lom300tf_i05193	1045	csc048	EEN	0	1	g	a	g	D	N	D
lom300tf_i05193	111	csc055	EET	1	0	c	c	t	D	D	D
lom300tf_i05193	111	csc076	EET	1	0	c	c	t	D	D	D
lom300tf_i05193	111	csc011	EET	1	0	c	c	t	D	D	D
lom300tf_i05193	111	csc063	EET	1	0	c	c	t	D	D	D
lom300tf_i05193	1081	csc046	EEN	0	1	t	c	t	S	P	S
lom300tf_i05193	1081	csc079	EEN	0	1	t	c	t	S	P	S
lom300tf_i05193	1083	csc073	EN	1	0	g	c	g	S	S	S
lom300tf_i05193	1081	csc012	EEN	0	1	t	c	t	S	P	S
lom300tf_i05193	1083	csc074	EN	1	0	g	c	g	S	S	S
lom300tf_i05197	159	csc078	EET	1	0	c	c	t	S	S	S
lom300tf_i05197	222	csc048	EEN	1	0	g	c	g	G	G	G
lom300tf_i05197	159	csc055	EET	1	0	c	c	t	S	S	S
lom300tf_i05197	159	csc076	EET	1	0	c	c	t	S	S	S
lom300tf_i05197	159	csc063	EET	1	0	c	c	t	S	S	S
lom300tf_i05197	224	csc046	EEN	0	1	g	a	g	R	Q	R
lom300tf_i05197	224	csc079	EEN	0	1	g	a	g	R	Q	R
lom300tf_i05197	762	csc073	EN	0	1	g	g	t	L	L	F
lom300tf_i05197	224	csc012	EEN	0	1	g	a	g	R	Q	R
lom300tf_i05197	762	csc074	EN	0	1	g	g	t	L	L	F
lom300tf_i05199	1759	csc056	EEN	0	1	g	a	g	G	R	G
lom300tf_i05199	1759	csc073	EN	0	1	g	a	g	G	R	G
lom300tf_i05207	767	csc014	EEN	0	1	g	c	g	S	T	S
lom300tf_i05207	1128	csc073	EN	1	0	g	a	g	T	T	T
lom300tf_i05207	767	csc016	EEN	0	1	g	c	g	S	T	S
lom300tf_i05207	1128	csc074	EN	1	0	g	a	g	T	T	T
lom300tf_i05215	251	csc052	ET	0	1	c	c	t	S	S	L
lom300tf_i05215	1281	csc057	ET	1	0	t	a	t	L	L	L
lom300tf_i05215	1302	csc078	EET	1	0	t	a	t	V	V	V
lom300tf_i05215	1485	csc078	EET	1	0	t	c	t	N	N	N
lom300tf_i05215	1497	csc078	EET	1	0	c	c	t	T	T	T
lom300tf_i05215	138	csc048	EEN	1	0	g	a	g	T	T	T
lom300tf_i05215	772	csc048	EEN	0	1	a	a	g	T	T	A
lom300tf_i05215	795	csc048	EEN	1	0	c	c	t	I	I	I
lom300tf_i05215	1214	csc048	EEN	0	1	a	a	g	H	H	R
lom300tf_i05215	1302	csc048	EEN	1	0	t	a	t	V	V	V
lom300tf_i05215	1485	csc048	EEN	1	0	t	c	t	N	N	N
lom300tf_i05215	1497	csc048	EEN	1	0	c	c	t	T	T	T
lom300tf_i05215	1767	csc048	EEN	1	0	t	g	t	A	A	A
lom300tf_i05215	1302	csc055	EET	1	0	t	a	t	V	V	V
lom300tf_i05215	1485	csc055	EET	1	0	t	c	t	N	N	N
lom300tf_i05215	1214	csc076	EET	0	1	a	a	g	H	H	R
lom300tf_i05215	1302	csc076	EET	1	0	t	a	t	V	V	V
lom300tf_i05215	1485	csc076	EET	1	0	t	c	t	N	N	N
lom300tf_i05215	1497	csc076	EET	1	0	c	c	t	T	T	T
lom300tf_i05215	1214	csc011	EET	0	1	a	a	g	H	H	R
lom300tf_i05215	1302	csc011	EET	1	0	t	a	t	V	V	V
lom300tf_i05215	1485	csc011	EET	1	0	t	c	t	N	N	N
lom300tf_i05215	1497	csc011	EET	1	0	c	c	t	T	T	T
lom300tf_i05215	1302	csc063	EET	1	0	t	a	t	V	V	V
lom300tf_i05215	1485	csc063	EET	1	0	t	c	t	N	N	N
lom300tf_i05215	1497	csc063	EET	1	0	c	c	t	T	T	T
lom300tf_i05215	772	csc056	EEN	0	1	a	a	g	T	T	A
lom300tf_i05215	795	csc056	EEN	1	0	c	c	t	I	I	I
lom300tf_i05215	1181	csc056	EEN	0	1	c	c	t	A	A	V
lom300tf_i05215	1214	csc056	EEN	0	1	a	a	g	H	H	R
lom300tf_i05215	1302	csc056	EEN	1	0	t	a	t	V	V	V
lom300tf_i05215	1485	csc056	EEN	1	0	t	c	t	N	N	N
lom300tf_i05215	1497	csc056	EEN	1	0	c	c	t	T	T	T
lom300tf_i05215	1146	csc046	EEN	1	0	c	c	t	S	S	S
lom300tf_i05215	1507	csc046	EEN	0	1	c	c	a	Q	Q	K
lom300tf_i05215	1599	csc046	EEN	1	0	c	c	t	S	S	S
lom300tf_i05215	1661	csc046	EEN	0	1	a	c	a	D	A	D
lom300tf_i05215	1507	csc079	EEN	0	1	c	c	a	Q	Q	K
lom300tf_i05215	1599	csc079	EEN	1	0	c	c	t	S	S	S
lom300tf_i05215	1661	csc079	EEN	0	1	a	c	a	D	A	D
lom300tf_i05215	1146	csc018	EEN	1	0	c	c	t	S	S	S
lom300tf_i05215	1661	csc018	EEN	0	1	a	c	a	D	A	D
lom300tf_i05215	1146	csc012	EEN	1	0	c	c	t	S	S	S
lom300tf_i05215	1507	csc012	EEN	0	1	c	c	a	Q	Q	K
lom300tf_i05215	1599	csc012	EEN	1	0	c	c	t	S	S	S
lom300tf_i05215	1661	csc012	EEN	0	1	a	c	a	D	A	D
lom300tf_i05225	586	csc011	EET	0	1	a	a	g	T	T	A
lom300tf_i05234	280	csc015	EEN	0	1	c	c	g	L	L	V
lom300tf_i05234	283	csc015	EEN	0	1	g	a	g	V	I	V
lom300tf_i05235	2098	csc078	EET	0	1	g	c	g	D	H	D
lom300tf_i05235	1125	csc086	ETT	1	0	c	c	t	I	I	I
lom300tf_i05235	1125	csc082	ETT	1	0	c	c	t	I	I	I
lom300tf_i05235	21	csc046	EEN	1	0	c	c	t	A	A	A
lom300tf_i05235	21	csc079	EEN	1	0	c	c	t	A	A	A
lom300tf_i05235	21	csc012	EEN	1	0	c	c	t	A	A	A
lom300tf_i05239	936	csc052	ET	1	0	t	g	t	G	G	G
lom300tf_i05239	98	csc048	EEN	0	1	a	a	t	E	E	V
lom300tf_i05239	963	csc048	EEN	1	0	c	c	t	Y	Y	Y
lom300tf_i05239	819	csc073	EN	1	0	c	c	t	F	F	F
lom300tf_i05239	819	csc074	EN	1	0	c	c	t	F	F	F
lom300tf_i05273	1047	csc052	ET	1	0	c	c	t	F	F	F
lom300tf_i05273	1047	csc067	ET	1	0	c	c	t	F	F	F
lom300tf_i05273	1047	csc057	ET	1	0	c	c	t	F	F	F
lom300tf_i05273	1047	csc078	EET	1	0	c	c	t	F	F	F
lom300tf_i05273	1047	csc048	EEN	1	0	c	c	t	F	F	F
lom300tf_i05273	1047	csc076	EET	1	0	c	c	t	F	F	F
lom300tf_i05273	1866	csc076	EET	1	0	c	c	a	T	T	T
lom300tf_i05273	1866	csc011	EET	1	0	c	c	a	T	T	T
lom300tf_i05273	1047	csc086	ETT	1	0	c	c	t	F	F	F
lom300tf_i05273	1047	csc063	EET	1	0	c	c	t	F	F	F
lom300tf_i05273	1047	csc088	EET	1	0	c	c	t	F	F	F
lom300tf_i05273	1047	csc087	ETT	1	0	c	c	t	F	F	F
lom300tf_i05273	1047	csc014	EEN	1	0	c	c	t	F	F	F
lom300tf_i05273	1047	csc056	EEN	1	0	c	c	t	F	F	F
lom300tf_i05273	1047	csc046	EEN	1	0	c	c	t	F	F	F
lom300tf_i05273	1047	csc073	EN	1	0	c	c	t	F	F	F
lom300tf_i05273	1047	csc018	EEN	1	0	c	c	t	F	F	F
lom300tf_i05273	1047	csc012	EEN	1	0	c	c	t	F	F	F
lom300tf_i05273	1047	csc016	EEN	1	0	c	c	t	F	F	F
lom300tf_i05273	1047	csc015	EEN	1	0	c	c	t	F	F	F
lom300tf_i05273	1047	csc074	EN	1	0	c	c	t	F	F	F
lom300tf_i05273	1047	csc017	EEN	1	0	c	c	t	F	F	F
lom300tf_i05281	375	csc089	ET	1	0	g	c	g	L	L	L
lom300tf_i05281	375	csc067	ET	1	0	g	c	g	L	L	L
lom300tf_i05281	891	csc048	EEN	1	0	g	a	g	V	V	V
lom300tf_i05281	1515	csc048	EEN	1	0	c	c	a	L	L	L
lom300tf_i05281	375	csc076	EET	1	0	g	c	g	L	L	L
lom300tf_i05281	351	csc014	EEN	1	0	t	c	t	A	A	A
lom300tf_i05281	507	csc018	EEN	1	0	a	a	t	A	A	A
lom300tf_i05281	351	csc016	EEN	1	0	t	c	t	A	A	A
lom300tf_i05281	351	csc015	EEN	1	0	t	c	t	A	A	A
lom300tf_i05281	351	csc017	EEN	1	0	t	c	t	A	A	A
lom300tf_i05286	961	csc018	EEN	0	1	c	c	t	Q	Q	*
lom300tf_i05291	811	csc048	EEN	0	1	a	c	a	K	Q	K
lom300tf_i05309	717	csc090	ETT	0	1	c	c	a	N	N	K
lom300tf_i05309	717	csc089	ET	0	1	c	c	a	N	N	K
lom300tf_i05309	717	csc067	ET	0	1	c	c	a	N	N	K
lom300tf_i05309	717	csc057	ET	0	1	c	c	a	N	N	K
lom300tf_i05309	717	csc088	EET	0	1	c	c	a	N	N	K
lom300tf_i05309	717	csc087	ETT	0	1	c	c	a	N	N	K
lom300tf_i05309	438	csc014	EEN	1	0	t	c	t	F	F	F
lom300tf_i05309	621	csc014	EEN	1	0	c	c	t	D	D	D
lom300tf_i05309	438	csc018	EEN	1	0	t	c	t	F	F	F
lom300tf_i05309	483	csc018	EEN	1	0	c	c	t	S	S	S
lom300tf_i05309	438	csc012	EEN	1	0	t	c	t	F	F	F
lom300tf_i05309	438	csc016	EEN	1	0	t	c	t	F	F	F
lom300tf_i05309	621	csc016	EEN	1	0	c	c	t	D	D	D
lom300tf_i05309	438	csc015	EEN	1	0	t	c	t	F	F	F
lom300tf_i05309	621	csc015	EEN	1	0	c	c	t	D	D	D
lom300tf_i05309	438	csc017	EEN	1	0	t	c	t	F	F	F
lom300tf_i05309	621	csc017	EEN	1	0	c	c	t	D	D	D
lom300tf_i05311	474	csc014	EEN	1	0	c	c	t	V	V	V
lom300tf_i05311	474	csc016	EEN	1	0	c	c	t	V	V	V
lom300tf_i05311	474	csc015	EEN	1	0	c	c	t	V	V	V
lom300tf_i05311	474	csc017	EEN	1	0	c	c	t	V	V	V
lom300tf_i05315	663	csc086	ETT	1	0	c	c	t	A	A	A
lom300tf_i05315	1051	csc086	ETT	0	1	t	a	t	S	T	S
lom300tf_i05315	1051	csc014	EEN	0	1	t	a	t	S	T	S
lom300tf_i05315	663	csc046	EEN	1	0	c	c	g	A	A	A
lom300tf_i05315	663	csc012	EEN	1	0	c	c	g	A	A	A
lom300tf_i05315	1051	csc016	EEN	0	1	t	a	t	S	T	S
lom300tf_i05315	1051	csc015	EEN	0	1	t	a	t	S	T	S
lom300tf_i05315	339	csc074	EN	1	0	t	a	t	G	G	G
lom300tf_i05315	1051	csc017	EEN	0	1	t	a	t	S	T	S
lom300tf_i05323	528	csc090	ETT	1	0	a	a	g	K	K	K
lom300tf_i05323	528	csc089	ET	1	0	a	a	g	K	K	K
lom300tf_i05325	596	csc090	ETT	0	1	a	c	a	K	T	K
lom300tf_i05325	231	csc052	ET	1	0	t	c	t	V	V	V
lom300tf_i05325	596	csc089	ET	0	1	a	c	a	K	T	K
lom300tf_i05325	596	csc067	ET	0	1	a	c	a	K	T	K
lom300tf_i05325	596	csc057	ET	0	1	a	c	a	K	T	K
lom300tf_i05325	231	csc078	EET	1	0	t	c	t	V	V	V
lom300tf_i05325	332	csc078	EET	0	1	a	a	t	Q	Q	L
lom300tf_i05325	596	csc078	EET	0	1	a	c	a	K	T	K
lom300tf_i05325	564	csc048	EEN	1	0	g	a	g	E	E	E
lom300tf_i05325	565	csc048	EEN	0	1	t	a	t	F	I	F
lom300tf_i05325	642	csc048	EEN	1	0	c	c	t	F	F	F
lom300tf_i05325	1374	csc048	EEN	1	0	t	a	t	I	I	I
lom300tf_i05325	1384	csc048	EEN	0	1	c	c	a	H	H	N
lom300tf_i05325	1930	csc048	EEN	0	1	c	c	a	L	L	I
lom300tf_i05325	332	csc055	EET	0	1	a	a	t	Q	Q	L
lom300tf_i05325	596	csc055	EET	0	1	a	c	a	K	T	K
lom300tf_i05325	231	csc076	EET	1	0	t	c	t	V	V	V
lom300tf_i05325	332	csc076	EET	0	1	a	a	t	Q	Q	L
lom300tf_i05325	596	csc076	EET	0	1	a	c	a	K	T	K
lom300tf_i05325	231	csc011	EET	1	0	t	c	t	V	V	V
lom300tf_i05325	332	csc011	EET	0	1	a	a	t	Q	Q	L
lom300tf_i05325	596	csc011	EET	0	1	a	c	a	K	T	K
lom300tf_i05325	332	csc063	EET	0	1	a	a	t	Q	Q	L
lom300tf_i05325	596	csc063	EET	0	1	a	c	a	K	T	K
lom300tf_i05325	596	csc088	EET	0	1	a	c	a	K	T	K
lom300tf_i05325	596	csc087	ETT	0	1	a	c	a	K	T	K
lom300tf_i05325	596	csc018	EEN	0	1	a	c	a	K	T	K
lom300tf_i05339	902	csc052	ET	0	1	t	g	t	L	R	L
lom300tf_i05339	584	csc055	EET	0	1	c	c	t	S	S	L
lom300tf_i05341	474	csc090	ETT	0	1	t	g	t	Y	*	Y
lom300tf_i05345	699	csc014	EEN	1	0	c	c	a	A	A	A
lom300tf_i05345	699	csc016	EEN	1	0	c	c	a	A	A	A
lom300tf_i05345	699	csc015	EEN	1	0	c	c	a	A	A	A
lom300tf_i05345	699	csc017	EEN	1	0	c	c	a	A	A	A
lom300tf_i05357	620	csc046	EEN	0	1	g	a	g	R	Q	R
lom300tf_i05357	620	csc079	EEN	0	1	g	a	g	R	Q	R
lom300tf_i05363	812	csc052	ET	0	1	a	a	t	Y	Y	F
lom300tf_i05363	812	csc067	ET	0	1	a	a	t	Y	Y	F
lom300tf_i05363	1092	csc048	EEN	1	0	c	c	t	N	N	N
lom300tf_i05367	685	csc076	EET	0	1	g	c	g	E	Q	E
lom300tf_i05369	681	csc018	EEN	1	0	t	c	t	G	G	G
lom300tf_i05373	330	csc014	EEN	1	0	t	a	t	L	L	L
lom300tf_i05373	330	csc073	EN	1	0	t	a	t	L	L	L
lom300tf_i05375	1251	csc090	ETT	1	0	g	a	g	K	K	K
lom300tf_i05375	1251	csc089	ET	1	0	g	a	g	K	K	K
lom300tf_i05375	1251	csc067	ET	1	0	g	a	g	K	K	K
lom300tf_i05375	1251	csc057	ET	1	0	g	a	g	K	K	K
lom300tf_i05375	1251	csc078	EET	1	0	g	a	g	K	K	K
lom300tf_i05375	1335	csc048	EEN	1	0	a	a	g	K	K	K
lom300tf_i05375	1251	csc055	EET	1	0	g	a	g	K	K	K
lom300tf_i05375	1251	csc076	EET	1	0	g	a	g	K	K	K
lom300tf_i05375	1251	csc063	EET	1	0	g	a	g	K	K	K
lom300tf_i05375	1251	csc088	EET	1	0	g	a	g	K	K	K
lom300tf_i05375	1251	csc087	ETT	1	0	g	a	g	K	K	K
lom300tf_i05377	165	csc048	EEN	1	0	c	c	t	N	N	N
lom300tf_i05377	58	csc014	EEN	0	1	c	c	t	L	L	F
lom300tf_i05377	537	csc073	EN	0	1	g	g	t	Q	Q	H
lom300tf_i05377	58	csc016	EEN	0	1	c	c	t	L	L	F
lom300tf_i05377	58	csc015	EEN	0	1	c	c	t	L	L	F
lom300tf_i05377	58	csc017	EEN	0	1	c	c	t	L	L	F
lom300tf_i05381	723	csc048	EEN	0	1	a	a	t	Q	Q	H
lom300tf_i05385	1301	csc014	EEN	0	1	c	c	t	A	A	V
lom300tf_i05385	1345	csc014	EEN	1	0	c	c	t	L	L	L
lom300tf_i05385	1345	csc046	EEN	1	0	c	c	t	L	L	L
lom300tf_i05385	948	csc079	EEN	1	0	c	c	t	I	I	I
lom300tf_i05385	1345	csc079	EEN	1	0	c	c	t	L	L	L
lom300tf_i05385	948	csc073	EN	1	0	c	c	t	I	I	I
lom300tf_i05385	1301	csc073	EN	0	1	c	c	t	A	A	V
lom300tf_i05385	1345	csc073	EN	1	0	c	c	t	L	L	L
lom300tf_i05385	948	csc018	EEN	1	0	c	c	t	I	I	I
lom300tf_i05385	1301	csc018	EEN	0	1	c	c	t	A	A	V
lom300tf_i05385	1345	csc018	EEN	1	0	c	c	t	L	L	L
lom300tf_i05385	948	csc012	EEN	1	0	c	c	t	I	I	I
lom300tf_i05385	1301	csc012	EEN	0	1	c	c	t	A	A	V
lom300tf_i05385	1345	csc012	EEN	1	0	c	c	t	L	L	L
lom300tf_i05385	948	csc016	EEN	1	0	c	c	t	I	I	I
lom300tf_i05385	1301	csc016	EEN	0	1	c	c	t	A	A	V
lom300tf_i05385	1345	csc016	EEN	1	0	c	c	t	L	L	L
lom300tf_i05385	948	csc015	EEN	1	0	c	c	t	I	I	I
lom300tf_i05385	1345	csc015	EEN	1	0	c	c	t	L	L	L
lom300tf_i05385	948	csc074	EN	1	0	c	c	t	I	I	I
lom300tf_i05385	1345	csc074	EN	1	0	c	c	t	L	L	L
lom300tf_i05385	948	csc017	EEN	1	0	c	c	t	I	I	I
lom300tf_i05385	1345	csc017	EEN	1	0	c	c	t	L	L	L
lom300tf_i05389	417	csc046	EEN	1	0	g	c	g	V	V	V
lom300tf_i05389	417	csc079	EEN	1	0	g	c	g	V	V	V
lom300tf_i05389	453	csc073	EN	1	0	g	a	g	Q	Q	Q
lom300tf_i05389	270	csc016	EEN	1	0	g	g	t	L	L	L
lom300tf_i05389	271	csc016	EEN	0	1	a	a	t	K	K	*
lom300tf_i05389	270	csc015	EEN	1	0	g	g	t	L	L	L
lom300tf_i05389	271	csc015	EEN	0	1	a	a	t	K	K	*
lom300tf_i05389	453	csc074	EN	1	0	g	a	g	Q	Q	Q
lom300tf_i05399	210	csc090	ETT	1	0	a	a	g	E	E	E
lom300tf_i05399	583	csc090	ETT	0	1	g	a	g	V	I	V
lom300tf_i05399	210	csc052	ET	1	0	a	a	g	E	E	E
lom300tf_i05399	210	csc067	ET	1	0	a	a	g	E	E	E
lom300tf_i05399	583	csc067	ET	0	1	g	a	g	V	I	V
lom300tf_i05399	583	csc057	ET	0	1	g	a	g	V	I	V
lom300tf_i05399	210	csc078	EET	1	0	a	a	g	E	E	E
lom300tf_i05399	291	csc078	EET	0	1	g	g	t	E	E	D
lom300tf_i05399	291	csc048	EEN	0	1	g	g	t	E	E	D
lom300tf_i05399	583	csc048	EEN	0	1	g	a	g	V	I	V
lom300tf_i05399	515	csc055	EET	0	1	a	a	g	D	D	G
lom300tf_i05399	583	csc055	EET	0	1	g	a	g	V	I	V
lom300tf_i05399	210	csc076	EET	1	0	a	a	g	E	E	E
lom300tf_i05399	583	csc086	ETT	0	1	g	a	g	V	I	V
lom300tf_i05399	210	csc063	EET	1	0	a	a	g	E	E	E
lom300tf_i05399	291	csc063	EET	0	1	g	g	t	E	E	D
lom300tf_i05399	515	csc063	EET	0	1	a	a	g	D	D	G
lom300tf_i05399	583	csc063	EET	0	1	g	a	g	V	I	V
lom300tf_i05399	210	csc088	EET	1	0	a	a	g	E	E	E
lom300tf_i05399	583	csc088	EET	0	1	g	a	g	V	I	V
lom300tf_i05399	515	csc082	ETT	0	1	a	a	g	D	D	G
lom300tf_i05399	583	csc082	ETT	0	1	g	a	g	V	I	V
lom300tf_i05399	117	csc014	EEN	1	0	g	g	t	V	V	V
lom300tf_i05399	207	csc014	EEN	1	0	a	a	g	K	K	K
lom300tf_i05399	515	csc046	EEN	0	1	a	a	g	D	D	G
lom300tf_i05399	873	csc046	EEN	1	0	a	a	t	V	V	V
lom300tf_i05399	117	csc016	EEN	1	0	g	g	t	V	V	V
lom300tf_i05399	1153	csc016	EEN	0	1	g	g	t	A	A	S
lom300tf_i05399	117	csc017	EEN	1	0	g	g	t	V	V	V
lom300tf_i05399	207	csc017	EEN	1	0	a	a	g	K	K	K
lom300tf_i05399	1153	csc017	EEN	0	1	g	g	t	A	A	S
lom300tf_i05403	685	csc052	ET	0	1	g	g	t	A	A	S
lom300tf_i05403	639	csc048	EEN	1	0	c	c	t	I	I	I
lom300tf_i05403	1145	csc082	ETT	0	1	c	c	a	T	T	K
lom300tf_i05403	444	csc014	EEN	1	0	c	c	t	H	H	H
lom300tf_i05403	639	csc014	EEN	1	0	c	c	t	I	I	I
lom300tf_i05403	639	csc046	EEN	1	0	c	c	t	I	I	I
lom300tf_i05403	639	csc073	EN	1	0	c	c	t	I	I	I
lom300tf_i05403	639	csc018	EEN	1	0	c	c	t	I	I	I
lom300tf_i05403	681	csc018	EEN	1	0	c	c	t	I	I	I
lom300tf_i05403	639	csc012	EEN	1	0	c	c	t	I	I	I
lom300tf_i05403	444	csc016	EEN	1	0	c	c	t	H	H	H
lom300tf_i05403	639	csc016	EEN	1	0	c	c	t	I	I	I
lom300tf_i05403	444	csc015	EEN	1	0	c	c	t	H	H	H
lom300tf_i05403	639	csc015	EEN	1	0	c	c	t	I	I	I
lom300tf_i05403	639	csc074	EN	1	0	c	c	t	I	I	I
lom300tf_i05403	444	csc017	EEN	1	0	c	c	t	H	H	H
lom300tf_i05403	639	csc017	EEN	1	0	c	c	t	I	I	I
lom300tf_i05405	393	csc046	EEN	1	0	c	c	t	N	N	N
lom300tf_i05405	393	csc079	EEN	1	0	c	c	t	N	N	N
lom300tf_i05405	393	csc012	EEN	1	0	c	c	t	N	N	N
lom300tf_i05409	948	csc055	EET	1	0	c	c	t	S	S	S
lom300tf_i05409	336	csc082	ETT	1	0	g	a	g	K	K	K
lom300tf_i05409	948	csc014	EEN	1	0	c	c	t	S	S	S
lom300tf_i05409	948	csc016	EEN	1	0	c	c	t	S	S	S
lom300tf_i05409	948	csc015	EEN	1	0	c	c	t	S	S	S
lom300tf_i05409	948	csc017	EEN	1	0	c	c	t	S	S	S
lom300tf_i05411	1080	csc046	EEN	1	0	c	c	a	A	A	A
lom300tf_i05411	1080	csc079	EEN	1	0	c	c	a	A	A	A
lom300tf_i05411	1080	csc012	EEN	1	0	c	c	a	A	A	A
lom300tf_i05413	468	csc067	ET	0	1	t	a	t	D	E	D
lom300tf_i05413	813	csc048	EEN	1	0	g	g	t	R	R	R
lom300tf_i05413	837	csc048	EEN	1	0	g	a	g	L	L	L
lom300tf_i05413	726	csc076	EET	1	0	g	g	t	G	G	G
lom300tf_i05413	837	csc014	EEN	1	0	g	a	g	L	L	L
lom300tf_i05413	837	csc046	EEN	1	0	g	a	g	L	L	L
lom300tf_i05413	837	csc079	EEN	1	0	g	a	g	L	L	L
lom300tf_i05413	837	csc073	EN	1	0	g	a	g	L	L	L
lom300tf_i05413	837	csc018	EEN	1	0	g	a	g	L	L	L
lom300tf_i05413	837	csc012	EEN	1	0	g	a	g	L	L	L
lom300tf_i05413	837	csc016	EEN	1	0	g	a	g	L	L	L
lom300tf_i05413	837	csc015	EEN	1	0	g	a	g	L	L	L
lom300tf_i05413	837	csc074	EN	1	0	g	a	g	L	L	L
lom300tf_i05413	837	csc017	EEN	1	0	g	a	g	L	L	L
lom300tf_i05423	1060	csc090	ETT	0	1	c	c	a	Q	Q	K
lom300tf_i05423	1060	csc063	EET	0	1	c	c	a	Q	Q	K
lom300tf_i05423	1046	csc016	EEN	0	1	t	c	t	F	S	F
lom300tf_i05439	273	csc048	EEN	1	0	c	c	t	V	V	V
lom300tf_i05439	704	csc048	EEN	0	1	a	c	a	K	T	K
lom300tf_i05439	704	csc014	EEN	0	1	a	c	a	K	T	K
lom300tf_i05439	273	csc046	EEN	1	0	c	c	t	V	V	V
lom300tf_i05439	273	csc073	EN	1	0	c	c	t	V	V	V
lom300tf_i05439	704	csc073	EN	0	1	a	c	a	K	T	K
lom300tf_i05439	273	csc012	EEN	1	0	c	c	t	V	V	V
lom300tf_i05439	704	csc012	EEN	0	1	a	c	a	K	T	K
lom300tf_i05439	273	csc016	EEN	1	0	c	c	t	V	V	V
lom300tf_i05439	320	csc016	EEN	0	1	c	c	t	A	A	V
lom300tf_i05439	704	csc016	EEN	0	1	a	c	a	K	T	K
lom300tf_i05439	320	csc015	EEN	0	1	c	c	t	A	A	V
lom300tf_i05439	704	csc015	EEN	0	1	a	c	a	K	T	K
lom300tf_i05439	408	csc074	EN	1	0	c	c	t	L	L	L
lom300tf_i05439	704	csc074	EN	0	1	a	c	a	K	T	K
lom300tf_i05439	273	csc017	EEN	1	0	c	c	t	V	V	V
lom300tf_i05439	408	csc017	EEN	1	0	c	c	t	L	L	L
lom300tf_i05439	704	csc017	EEN	0	1	a	c	a	K	T	K
lom300tf_i05445	361	csc056	EEN	0	1	a	c	a	T	P	T
lom300tf_i05445	360	csc046	EEN	0	1	a	c	a	Q	H	Q
lom300tf_i05445	363	csc046	EEN	1	0	g	g	t	T	T	T
lom300tf_i05445	372	csc046	EEN	1	0	g	a	g	A	A	A
lom300tf_i05445	312	csc079	EEN	1	0	c	c	t	S	S	S
lom300tf_i05461	16	csc046	EEN	0	1	g	g	t	G	G	C
lom300tf_i05461	16	csc079	EEN	0	1	g	g	t	G	G	C
lom300tf_i05461	16	csc012	EEN	0	1	g	g	t	G	G	C
lom300tf_i05461	478	csc017	EEN	0	1	a	c	a	N	H	N
lom300tf_i05463	693	csc014	EEN	1	0	g	a	g	K	K	K
lom300tf_i05463	693	csc046	EEN	1	0	g	a	g	K	K	K
lom300tf_i05463	693	csc079	EEN	1	0	g	a	g	K	K	K
lom300tf_i05463	693	csc073	EN	1	0	g	a	g	K	K	K
lom300tf_i05463	693	csc018	EEN	1	0	g	a	g	K	K	K
lom300tf_i05463	693	csc016	EEN	1	0	g	a	g	K	K	K
lom300tf_i05463	693	csc015	EEN	1	0	g	a	g	K	K	K
lom300tf_i05463	693	csc074	EN	1	0	g	a	g	K	K	K
lom300tf_i05463	693	csc017	EEN	1	0	g	a	g	K	K	K
lom300tf_i05488	216	csc014	EEN	0	1	g	g	t	M	M	I
lom300tf_i05488	184	csc073	EN	0	1	g	g	t	V	V	F
lom300tf_i05488	423	csc073	EN	1	0	a	a	g	L	L	L
lom300tf_i05488	468	csc018	EEN	1	0	a	a	g	E	E	E
lom300tf_i05488	216	csc016	EEN	0	1	g	g	t	M	M	I
lom300tf_i05488	216	csc015	EEN	0	1	g	g	t	M	M	I
lom300tf_i05488	184	csc074	EN	0	1	g	g	t	V	V	F
lom300tf_i05488	423	csc074	EN	1	0	a	a	g	L	L	L
lom300tf_i05488	216	csc017	EEN	0	1	g	g	t	M	M	I
lom300tf_i05489	819	csc090	ETT	1	0	c	c	t	T	T	T
lom300tf_i05489	819	csc067	ET	1	0	c	c	t	T	T	T
lom300tf_i05489	819	csc076	EET	1	0	c	c	t	T	T	T
lom300tf_i05489	819	csc063	EET	1	0	c	c	t	T	T	T
lom300tf_i05489	819	csc088	EET	1	0	c	c	t	T	T	T
lom300tf_i05489	819	csc087	ETT	1	0	c	c	t	T	T	T
lom300tf_i05489	819	csc082	ETT	1	0	c	c	t	T	T	T
lom300tf_i05489	819	csc014	EEN	1	0	c	c	t	T	T	T
lom300tf_i05489	1155	csc014	EEN	1	0	a	a	g	S	S	S
lom300tf_i05489	819	csc079	EEN	1	0	c	c	t	T	T	T
lom300tf_i05489	819	csc073	EN	1	0	c	c	t	T	T	T
lom300tf_i05489	885	csc073	EN	1	0	c	c	a	T	T	T
lom300tf_i05489	819	csc012	EEN	1	0	c	c	t	T	T	T
lom300tf_i05489	819	csc016	EEN	1	0	c	c	t	T	T	T
lom300tf_i05489	885	csc016	EEN	1	0	c	c	a	T	T	T
lom300tf_i05489	1155	csc016	EEN	1	0	a	a	g	S	S	S
lom300tf_i05489	819	csc015	EEN	1	0	c	c	t	T	T	T
lom300tf_i05489	1155	csc015	EEN	1	0	a	a	g	S	S	S
lom300tf_i05489	819	csc074	EN	1	0	c	c	t	T	T	T
lom300tf_i05489	819	csc017	EEN	1	0	c	c	t	T	T	T
lom300tf_i05489	1155	csc017	EEN	1	0	a	a	g	S	S	S
lom300tf_i05499	135	csc052	ET	1	0	c	c	t	F	F	F
lom300tf_i05499	135	csc078	EET	1	0	c	c	t	F	F	F
lom300tf_i05499	112	csc048	EEN	0	1	g	a	g	A	T	A
lom300tf_i05499	135	csc055	EET	1	0	c	c	t	F	F	F
lom300tf_i05499	342	csc055	EET	1	0	t	g	t	G	G	G
lom300tf_i05499	135	csc076	EET	1	0	c	c	t	F	F	F
lom300tf_i05499	135	csc011	EET	1	0	c	c	t	F	F	F
lom300tf_i05499	135	csc063	EET	1	0	c	c	t	F	F	F
lom300tf_i05499	112	csc056	EEN	0	1	g	a	g	A	T	A
lom300tf_i05499	420	csc018	EEN	1	0	c	c	t	V	V	V
lom300tf_i05507	1326	csc048	EEN	1	0	c	c	t	H	H	H
lom300tf_i05507	1312	csc055	EET	0	1	a	c	a	T	P	T
lom300tf_i05507	1039	csc086	ETT	0	1	g	g	t	G	G	C
lom300tf_i05507	1039	csc082	ETT	0	1	g	g	t	G	G	C
lom300tf_i05507	1548	csc014	EEN	1	0	a	c	a	P	P	P
lom300tf_i05507	1326	csc056	EEN	1	0	c	c	t	H	H	H
lom300tf_i05507	798	csc046	EEN	1	0	g	g	t	L	L	L
lom300tf_i05507	825	csc046	EEN	1	0	c	c	t	N	N	N
lom300tf_i05507	798	csc079	EEN	1	0	g	g	t	L	L	L
lom300tf_i05507	825	csc079	EEN	1	0	c	c	t	N	N	N
lom300tf_i05507	999	csc079	EEN	1	0	c	c	t	A	A	A
lom300tf_i05507	1548	csc079	EEN	1	0	a	c	a	P	P	P
lom300tf_i05507	1326	csc018	EEN	1	0	c	c	t	H	H	H
lom300tf_i05507	999	csc012	EEN	1	0	c	c	t	A	A	A
lom300tf_i05507	1548	csc012	EEN	1	0	a	c	a	P	P	P
lom300tf_i05507	1548	csc016	EEN	1	0	a	c	a	P	P	P
lom300tf_i05507	1548	csc017	EEN	1	0	a	c	a	P	P	P
lom300tf_i05509	258	csc057	ET	1	0	a	a	g	G	G	G
lom300tf_i05509	233	csc048	EEN	0	1	g	a	g	R	H	R
lom300tf_i05509	1132	csc048	EEN	0	1	a	c	a	S	R	S
lom300tf_i05509	1173	csc086	ETT	1	0	g	g	t	A	A	A
lom300tf_i05509	1173	csc082	ETT	1	0	g	g	t	A	A	A
lom300tf_i05509	1092	csc014	EEN	1	0	g	c	g	R	R	R
lom300tf_i05509	233	csc046	EEN	0	1	g	a	g	R	H	R
lom300tf_i05509	1693	csc046	EEN	0	1	g	a	g	G	R	G
lom300tf_i05509	1693	csc079	EEN	0	1	g	a	g	G	R	G
lom300tf_i05509	1693	csc073	EN	0	1	g	a	g	G	R	G
lom300tf_i05509	1752	csc073	EN	1	0	g	a	g	K	K	K
lom300tf_i05509	1754	csc073	EN	0	1	c	c	a	T	T	K
lom300tf_i05509	1693	csc012	EEN	0	1	g	a	g	G	R	G
lom300tf_i05509	1092	csc016	EEN	1	0	g	c	g	R	R	R
lom300tf_i05509	1092	csc015	EEN	1	0	g	c	g	R	R	R
lom300tf_i05509	1693	csc074	EN	0	1	g	a	g	G	R	G
lom300tf_i05509	1752	csc074	EN	1	0	g	a	g	K	K	K
lom300tf_i05509	1754	csc074	EN	0	1	c	c	a	T	T	K
lom300tf_i05509	1092	csc017	EEN	1	0	g	c	g	R	R	R
lom300tf_i05511	207	csc048	EEN	1	0	a	a	g	E	E	E
lom300tf_i05511	558	csc063	EET	0	1	t	a	t	D	E	D
lom300tf_i05525	102	csc048	EEN	1	0	c	c	t	L	L	L
lom300tf_i05525	669	csc048	EEN	0	1	a	c	a	E	D	E
lom300tf_i05525	564	csc014	EEN	0	1	a	a	t	R	R	S
lom300tf_i05525	569	csc014	EEN	0	1	a	a	t	D	D	V
lom300tf_i05525	669	csc056	EEN	0	1	a	c	a	E	D	E
lom300tf_i05525	669	csc079	EEN	0	1	a	c	a	E	D	E
lom300tf_i05525	669	csc073	EN	0	1	a	c	a	E	D	E
lom300tf_i05525	669	csc012	EEN	0	1	a	c	a	E	D	E
lom300tf_i05525	669	csc074	EN	0	1	a	c	a	E	D	E
lom300tf_i05531	510	csc048	EEN	0	1	g	g	t	E	E	D
lom300tf_i05531	531	csc048	EEN	1	0	a	c	a	T	T	T
lom300tf_i05531	240	csc076	EET	1	0	c	c	t	L	L	L
lom300tf_i05531	250	csc076	EET	1	0	c	c	a	R	R	R
lom300tf_i05535	1365	csc048	EEN	1	0	g	a	g	T	T	T
lom300tf_i05535	1384	csc073	EN	0	1	a	a	g	I	I	V
lom300tf_i05539	615	csc048	EEN	1	0	a	a	g	Q	Q	Q
lom300tf_i05539	1196	csc048	EEN	0	1	t	a	t	V	D	V
lom300tf_i05539	1405	csc048	EEN	0	1	a	a	g	I	I	V
lom300tf_i05539	1518	csc048	EEN	0	1	g	g	t	E	E	D
lom300tf_i05539	1929	csc086	ETT	1	0	c	c	t	N	N	N
lom300tf_i05539	2160	csc086	ETT	1	0	c	c	t	S	S	S
lom300tf_i05539	1929	csc082	ETT	1	0	c	c	t	N	N	N
lom300tf_i05539	2160	csc082	ETT	1	0	c	c	t	S	S	S
lom300tf_i05539	615	csc014	EEN	1	0	a	a	g	Q	Q	Q
lom300tf_i05539	1222	csc014	EEN	0	1	c	c	t	P	P	S
lom300tf_i05539	1337	csc014	EEN	0	1	c	c	a	P	P	H
lom300tf_i05539	2004	csc014	EEN	1	0	t	c	t	P	P	P
lom300tf_i05539	615	csc056	EEN	1	0	a	a	g	Q	Q	Q
lom300tf_i05539	615	csc046	EEN	1	0	a	a	g	Q	Q	Q
lom300tf_i05539	615	csc079	EEN	1	0	a	a	g	Q	Q	Q
lom300tf_i05539	615	csc073	EN	1	0	a	a	g	Q	Q	Q
lom300tf_i05539	615	csc018	EEN	1	0	a	a	g	Q	Q	Q
lom300tf_i05539	1071	csc018	EEN	1	0	t	g	t	T	T	T
lom300tf_i05539	615	csc012	EEN	1	0	a	a	g	Q	Q	Q
lom300tf_i05539	615	csc016	EEN	1	0	a	a	g	Q	Q	Q
lom300tf_i05539	1222	csc016	EEN	0	1	c	c	t	P	P	S
lom300tf_i05539	1337	csc016	EEN	0	1	c	c	a	P	P	H
lom300tf_i05539	2004	csc016	EEN	1	0	t	c	t	P	P	P
lom300tf_i05539	615	csc015	EEN	1	0	a	a	g	Q	Q	Q
lom300tf_i05539	1222	csc015	EEN	0	1	c	c	t	P	P	S
lom300tf_i05539	1337	csc015	EEN	0	1	c	c	a	P	P	H
lom300tf_i05539	2004	csc015	EEN	1	0	t	c	t	P	P	P
lom300tf_i05539	615	csc074	EN	1	0	a	a	g	Q	Q	Q
lom300tf_i05539	615	csc017	EEN	1	0	a	a	g	Q	Q	Q
lom300tf_i05539	1222	csc017	EEN	0	1	c	c	t	P	P	S
lom300tf_i05539	1337	csc017	EEN	0	1	c	c	a	P	P	H
lom300tf_i05539	2004	csc017	EEN	1	0	t	c	t	P	P	P
lom300tf_i05545	811	csc048	EEN	0	1	c	c	t	P	P	S
lom300tf_i05545	15	csc073	EN	1	0	c	c	t	T	T	T
lom300tf_i05545	673	csc073	EN	0	1	g	a	g	V	I	V
lom300tf_i05545	460	csc016	EEN	0	1	g	g	t	V	V	L
lom300tf_i05545	15	csc074	EN	1	0	c	c	t	T	T	T
lom300tf_i05545	673	csc074	EN	0	1	g	a	g	V	I	V
lom300tf_i05551	1516	csc067	ET	0	1	c	c	t	R	R	C
lom300tf_i05551	1516	csc055	EET	0	1	c	c	t	R	R	C
lom300tf_i05551	1516	csc076	EET	0	1	c	c	t	R	R	C
lom300tf_i05551	1516	csc011	EET	0	1	c	c	t	R	R	C
lom300tf_i05551	1516	csc063	EET	0	1	c	c	t	R	R	C
lom300tf_i05551	1516	csc088	EET	0	1	c	c	t	R	R	C
lom300tf_i05551	1734	csc056	EEN	1	0	a	a	t	A	A	A
lom300tf_i05555	350	csc014	EEN	0	1	a	a	t	N	N	I
lom300tf_i05555	211	csc046	EEN	0	1	g	a	g	A	T	A
lom300tf_i05555	350	csc016	EEN	0	1	a	a	t	N	N	I
lom300tf_i05555	350	csc015	EEN	0	1	a	a	t	N	N	I
[truncated: 20,377 more rows]
