# Supplementary material for: No evidence for accumulation of deleterious mutations and fitness degradation in clonal fish hybrids: Abandoning sex without regrets
Source: Mol Ecol. 2020 Aug 4;29(16):3038–55. doi: 10.1111/mec.15539 (PMC7540418; doi:10.1111/mec.15539)
Supplement: Supplementary file 5 — Data S3 [file MEC-29-3038-s005.tsv]

locus	position	biotype	aa1	aa2	EBLOSUM90	EPAM100
lom300tf_i00584	344	ET	R	M	-2	-1
lom300tf_i00584	235	EN	I	V	3	3
lom300tf_i00792	38	ET	A	E	-1	0
lom300tf_i00874	326	EEN	A	V	-1	0
lom300tf_i00874	574	EEN	P	A	-1	1
lom300tf_i00874	1100	EEN	H	R	0	1
lom300tf_i00874	936	EEN	I	M	1	1
lom300tf_i00874	546	EN	Y	*	-6	-9
lom300tf_i00874	805	EN	H	N	0	2
lom300tf_i00967	784	ETT	P	A	-1	1
lom300tf_i01118	259	EEN	S	C	-2	-1
lom300tf_i01118	259	EEN	S	C	-2	-1
lom300tf_i01174	977	ET	E	V	-3	-3
lom300tf_i01174	616	EEN	H	D	-2	-1
lom300tf_i01214	94	EEN	L	F	0	0
lom300tf_i01214	94	EEN	L	F	0	0
lom300tf_i01214	94	EEN	L	F	0	0
lom300tf_i01214	94	EEN	L	F	0	0
lom300tf_i01214	80	EEN	N	I	-4	-3
lom300tf_i01316	75	ETT	Q	H	1	3
lom300tf_i01316	79	ET	H	Y	1	-1
lom300tf_i01316	89	EEN	K	R	2	2
lom300tf_i01316	79	EET	H	Y	1	-1
lom300tf_i01316	75	EET	Q	H	1	3
lom300tf_i01316	89	EET	K	R	2	2
lom300tf_i01316	89	ETT	K	R	2	2
lom300tf_i01316	103	EEN	K	E	0	-1
lom300tf_i01316	89	EEN	K	R	2	2
lom300tf_i01316	118	EEN	H	N	0	2
lom300tf_i01830	158	EET	P	L	-4	-4
lom300tf_i01830	34	EEN	V	F	-2	-3
lom300tf_i01830	106	EEN	Q	*	-6	-9
lom300tf_i01830	314	EEN	H	R	0	1
lom300tf_i01830	125	EN	S	F	-3	-4
lom300tf_i01830	158	EN	P	L	-4	-4
lom300tf_i01830	34	EEN	V	F	-2	-3
lom300tf_i01830	34	EEN	V	F	-2	-3
lom300tf_i01830	125	EN	S	F	-3	-4
lom300tf_i01830	158	EN	P	L	-4	-4
lom300tf_i01830	314	EN	H	R	0	1
lom300tf_i01830	34	EEN	V	F	-2	-3
lom300tf_i01855	194	EEN	N	S	0	1
lom300tf_i01855	1129	EEN	M	V	0	1
lom300tf_i01855	1129	EEN	M	V	0	1
lom300tf_i01855	1129	EEN	M	V	0	1
lom300tf_i01855	1129	EEN	M	V	0	1
lom300tf_i01867	736	EET	V	L	0	0
lom300tf_i01953	631	ET	N	D	1	3
lom300tf_i01953	544	EET	Q	K	1	0
lom300tf_i01953	899	EN	P	L	-4	-4
lom300tf_i01953	899	EN	P	L	-4	-4
lom300tf_i02015	984	EET	I	M	1	1
lom300tf_i02015	984	EET	I	M	1	1
lom300tf_i02015	984	EEN	I	M	1	1
lom300tf_i02015	783	EEN	R	S	-1	-1
lom300tf_i02015	984	EEN	I	M	1	1
lom300tf_i02015	984	EEN	I	M	1	1
lom300tf_i02015	984	EEN	I	M	1	1
lom300tf_i02084	1021	EEN	L	V	0	0
lom300tf_i02084	1021	EEN	L	V	0	0
lom300tf_i02283	295	EEN	R	G	-3	-5
lom300tf_i02283	292	EN	N	D	1	3
lom300tf_i02283	683	EN	P	L	-4	-4
lom300tf_i02283	226	EEN	N	D	1	3
lom300tf_i02283	236	EEN	C	F	-3	-7
lom300tf_i02283	292	EN	N	D	1	3
lom300tf_i02283	683	EN	P	L	-4	-4
lom300tf_i02283	226	EEN	N	D	1	3
lom300tf_i02283	236	EEN	C	F	-3	-7
lom300tf_i02283	239	EEN	R	L	-3	-5
lom300tf_i02283	760	EEN	D	Y	-4	-6
lom300tf_i02283	857	EEN	T	K	-1	-1
lom300tf_i02311	1154	EET	A	G	0	1
lom300tf_i02321	212	EET	S	*	-6	-9
lom300tf_i02321	212	EET	S	*	-6	-9
lom300tf_i02321	226	EEN	T	A	0	1
lom300tf_i02341	802	ET	I	V	3	3
lom300tf_i02341	608	EET	G	V	-5	-3
lom300tf_i02341	608	EET	G	V	-5	-3
lom300tf_i02341	871	EET	K	E	0	-1
lom300tf_i02341	988	EET	V	V	5	5
lom300tf_i02341	1031	EEN	T	I	-1	0
lom300tf_i02361	944	ET	T	S	1	2
lom300tf_i02361	815	EEN	S	L	-3	-4
lom300tf_i02361	386	EEN	T	N	0	0
lom300tf_i02361	694	EEN	R	C	-5	-5
lom300tf_i02361	386	EEN	T	N	0	0
lom300tf_i02361	694	EEN	R	C	-5	-5
lom300tf_i02361	694	EEN	R	C	-5	-5
lom300tf_i02361	386	EEN	T	N	0	0
lom300tf_i02361	694	EEN	R	C	-5	-5
lom300tf_i02389	579	EEN	E	D	1	4
lom300tf_i02389	579	EEN	E	D	1	4
lom300tf_i02397	32	EEN	T	I	-1	0
lom300tf_i02423	533	EEN	P	Q	-2	-1
lom300tf_i02435	1305	ETT	H	Q	1	3
lom300tf_i02435	1428	EEN	D	E	1	4
lom300tf_i02435	1305	EET	H	Q	1	3
lom300tf_i02435	727	EET	R	G	-3	-5
lom300tf_i02435	1305	EET	H	Q	1	3
lom300tf_i02435	1305	ETT	H	Q	1	3
lom300tf_i02435	1244	EEN	S	C	-2	-1
lom300tf_i02435	774	EN	E	D	1	4
lom300tf_i02435	1273	EN	T	A	0	1
lom300tf_i02435	856	EEN	L	V	0	0
lom300tf_i02435	774	EN	E	D	1	4
lom300tf_i02435	832	EN	Q	E	2	2
lom300tf_i02446	16	EEN	P	S	-2	0
lom300tf_i02476	88	EEN	N	Y	-3	-2
lom300tf_i02476	80	ETT	D	G	-2	-1
lom300tf_i02476	88	ETT	N	Y	-3	-2
lom300tf_i02476	88	EN	N	Y	-3	-2
lom300tf_i02476	94	EN	I	V	3	3
lom300tf_i02476	88	EN	N	Y	-3	-2
lom300tf_i02476	94	EN	I	V	3	3
lom300tf_i02485	151	EEN	I	V	3	3
lom300tf_i02485	317	EEN	A	V	-1	0
lom300tf_i02485	197	EET	P	Q	-2	-1
lom300tf_i02485	151	EEN	I	V	3	3
lom300tf_i02485	151	EEN	I	V	3	3
lom300tf_i02485	151	EEN	I	V	3	3
lom300tf_i02485	151	EEN	I	V	3	3
lom300tf_i02485	151	EN	I	V	3	3
lom300tf_i02485	151	EEN	I	V	3	3
lom300tf_i02485	151	EEN	I	V	3	3
lom300tf_i02485	151	EEN	I	V	3	3
lom300tf_i02485	151	EN	I	V	3	3
lom300tf_i02485	280	EN	R	S	-1	-1
lom300tf_i02485	151	EEN	I	V	3	3
lom300tf_i02632	1	EEN	N	D	1	3
lom300tf_i02632	14	EEN	G	V	-5	-3
lom300tf_i02632	25	EEN	S	C	-2	-1
lom300tf_i02632	29	EEN	A	D	-3	-1
lom300tf_i02701	127	EEN	S	G	-1	0
lom300tf_i02701	151	EEN	I	V	3	3
lom300tf_i02701	127	EEN	S	G	-1	0
lom300tf_i02701	333	EEN	D	E	1	4
lom300tf_i02701	335	EEN	T	M	-1	-1
lom300tf_i02701	580	EEN	T	A	0	1
lom300tf_i02701	127	EEN	S	G	-1	0
lom300tf_i02701	151	EEN	I	V	3	3
lom300tf_i02701	127	EEN	S	G	-1	0
lom300tf_i02701	151	EEN	I	V	3	3
lom300tf_i02701	127	EEN	S	G	-1	0
lom300tf_i02701	151	EEN	I	V	3	3
lom300tf_i02701	580	EEN	T	A	0	1
lom300tf_i02701	127	EEN	S	G	-1	0
lom300tf_i02701	151	EEN	I	V	3	3
lom300tf_i02701	127	EEN	S	G	-1	0
lom300tf_i02701	127	EEN	S	G	-1	0
lom300tf_i02701	580	EEN	T	A	0	1
lom300tf_i02701	127	EEN	S	G	-1	0
lom300tf_i02701	580	EEN	T	A	0	1
lom300tf_i02745	183	EET	L	F	0	0
lom300tf_i02745	181	EEN	V	F	-2	-3
lom300tf_i02750	1078	EEN	K	E	0	-1
lom300tf_i02750	341	EEN	A	E	-1	0
lom300tf_i02750	305	EEN	H	R	0	1
lom300tf_i02750	623	EEN	Q	L	-3	-2
lom300tf_i02750	305	EEN	H	R	0	1
lom300tf_i02750	305	EEN	H	R	0	1
lom300tf_i02750	448	EEN	R	W	-4	1
lom300tf_i02750	725	EEN	R	I	-4	-3
lom300tf_i02750	305	EEN	H	R	0	1
lom300tf_i02750	341	EEN	A	E	-1	0
lom300tf_i02750	341	EEN	A	E	-1	0
lom300tf_i02750	341	EEN	A	E	-1	0
lom300tf_i02799	605	EEN	D	G	-2	-1
lom300tf_i02807	716	ET	R	M	-2	-1
lom300tf_i02807	30	EEN	K	N	0	1
lom300tf_i02807	30	EEN	K	N	0	1
lom300tf_i02807	30	EEN	K	N	0	1
lom300tf_i02807	30	EEN	K	N	0	1
lom300tf_i02826	451	EET	N	Y	-3	-2
lom300tf_i02826	227	EEN	*	W	-6	-9
lom300tf_i02826	731	EN	T	I	-1	0
lom300tf_i02826	731	EN	T	I	-1	0
lom300tf_i02838	1367	EEN	K	R	2	2
lom300tf_i02838	1367	EEN	K	R	2	2
lom300tf_i02838	1367	EEN	K	R	2	2
lom300tf_i02864	194	EEN	Y	F	3	4
lom300tf_i02865	425	EEN	T	R	-2	-3
lom300tf_i02865	511	EEN	N	D	1	3
lom300tf_i02865	739	EEN	K	E	0	-1
lom300tf_i02865	794	EET	E	V	-3	-3
lom300tf_i02865	796	EET	H	N	0	2
lom300tf_i02865	801	EET	M	I	1	1
lom300tf_i02873	2560	ET	L	V	0	0
lom300tf_i02873	2574	ET	E	D	1	4
lom300tf_i02873	8	EEN	Q	L	-3	-2
lom300tf_i02873	2272	EET	K	E	0	-1
lom300tf_i02873	2272	EET	K	E	0	-1
lom300tf_i02873	2560	ETT	L	V	0	0
lom300tf_i02873	2574	ETT	E	D	1	4
lom300tf_i02873	2603	ETT	D	G	-2	-1
lom300tf_i02873	2560	ETT	L	V	0	0
lom300tf_i02873	2574	ETT	E	D	1	4
lom300tf_i02873	2603	ETT	D	G	-2	-1
lom300tf_i02873	8	EEN	Q	L	-3	-2
lom300tf_i02873	8	EEN	Q	L	-3	-2
lom300tf_i02873	2560	EEN	L	V	0	0
lom300tf_i02873	2574	EEN	E	D	1	4
lom300tf_i02873	8	EEN	Q	L	-3	-2
lom300tf_i02873	8	EEN	Q	L	-3	-2
lom300tf_i02873	8	EEN	Q	L	-3	-2
lom300tf_i02958	247	EEN	T	A	0	1
lom300tf_i02958	247	EEN	T	A	0	1
lom300tf_i02958	418	EN	K	E	0	-1
lom300tf_i02958	418	EEN	K	E	0	-1
lom300tf_i02958	418	EN	K	E	0	-1
lom300tf_i02961	320	EEN	S	L	-3	-4
lom300tf_i02961	227	EEN	C	F	-3	-7
lom300tf_i02961	227	EEN	C	F	-3	-7
lom300tf_i02961	218	EEN	T	I	-1	0
lom300tf_i02961	227	EEN	C	F	-3	-7
lom300tf_i03012	589	EN	G	C	-4	-5
lom300tf_i03012	439	EEN	R	G	-3	-5
lom300tf_i03012	589	EN	G	C	-4	-5
lom300tf_i03039	1343	ETT	G	V	-5	-3
lom300tf_i03039	1343	EEN	G	V	-5	-3
lom300tf_i03039	1343	EEN	G	V	-5	-3
lom300tf_i03043	856	EET	I	L	1	1
lom300tf_i03043	692	ETT	T	I	-1	0
lom300tf_i03043	692	ETT	T	I	-1	0
lom300tf_i03071	107	ET	T	I	-1	0
lom300tf_i03071	107	ET	T	I	-1	0
lom300tf_i03071	107	EET	T	I	-1	0
lom300tf_i03071	205	EEN	R	C	-5	-5
lom300tf_i03071	107	EET	T	I	-1	0
lom300tf_i03071	107	EET	T	I	-1	0
lom300tf_i03071	107	ETT	T	I	-1	0
lom300tf_i03071	205	EEN	R	C	-5	-5
lom300tf_i03071	205	EEN	R	C	-5	-5
lom300tf_i03071	104	EN	A	V	-1	0
lom300tf_i03071	194	EN	P	H	-3	-1
lom300tf_i03071	104	EEN	A	V	-1	0
lom300tf_i03071	205	EEN	R	C	-5	-5
lom300tf_i03071	205	EEN	R	C	-5	-5
lom300tf_i03071	205	EEN	R	C	-5	-5
lom300tf_i03071	104	EN	A	V	-1	0
lom300tf_i03071	194	EN	P	H	-3	-1
lom300tf_i03071	205	EEN	R	C	-5	-5
lom300tf_i03075	734	EEN	T	M	-1	-1
lom300tf_i03075	880	EEN	T	S	1	2
lom300tf_i03075	638	EEN	S	C	-2	-1
lom300tf_i03075	734	EEN	T	M	-1	-1
lom300tf_i03075	880	EEN	T	S	1	2
lom300tf_i03075	734	EN	T	M	-1	-1
lom300tf_i03075	734	EEN	T	M	-1	-1
lom300tf_i03075	638	EEN	S	C	-2	-1
lom300tf_i03075	638	EEN	S	C	-2	-1
lom300tf_i03075	734	EN	T	M	-1	-1
lom300tf_i03075	638	EEN	S	C	-2	-1
lom300tf_i03087	419	EN	P	Q	-2	-1
lom300tf_i03087	490	EEN	M	L	2	3
lom300tf_i03087	818	EEN	K	I	-4	-3
lom300tf_i03087	419	EEN	P	Q	-2	-1
lom300tf_i03096	58	EEN	Q	K	1	0
lom300tf_i03096	58	EEN	Q	K	1	0
lom300tf_i03096	58	EEN	Q	K	1	0
lom300tf_i03103	257	EEN	T	I	-1	0
lom300tf_i03119	305	ET	A	D	-3	-1
lom300tf_i03127	783	EEN	M	I	1	1
lom300tf_i03127	783	EEN	M	I	1	1
lom300tf_i03163	217	EEN	T	S	1	2
lom300tf_i03203	346	EEN	K	E	0	-1
lom300tf_i03235	232	EN	L	F	0	0
lom300tf_i03235	232	EN	L	F	0	0
lom300tf_i03239	109	ETT	I	V	3	3
lom300tf_i03239	109	ETT	I	V	3	3
lom300tf_i03239	110	ETT	A	V	-1	0
lom300tf_i03239	102	EEN	H	Q	1	3
lom300tf_i03239	101	EEN	H	R	0	1
lom300tf_i03239	131	EEN	P	L	-4	-4
lom300tf_i03239	131	EEN	P	L	-4	-4
lom300tf_i03239	101	EN	H	R	0	1
lom300tf_i03239	122	EN	Y	F	3	4
lom300tf_i03239	131	EN	P	L	-4	-4
lom300tf_i03239	122	EEN	Y	F	3	4
lom300tf_i03239	102	EN	H	Q	1	3
lom300tf_i03310	268	ET	L	V	0	0
lom300tf_i03310	269	EET	G	V	-5	-3
lom300tf_i03310	271	EET	P	T	-2	-1
lom300tf_i03310	274	EET	T	S	1	2
lom300tf_i03310	278	EET	S	L	-3	-4
lom300tf_i03310	385	EEN	P	S	-2	0
lom300tf_i03333	274	EEN	P	T	-2	-1
lom300tf_i03333	32	EEN	P	Q	-2	-1
lom300tf_i03347	10	EEN	K	E	0	-1
lom300tf_i03347	476	EEN	S	L	-3	-4
lom300tf_i03347	476	EEN	S	L	-3	-4
lom300tf_i03347	10	EEN	K	E	0	-1
lom300tf_i03347	10	EEN	K	E	0	-1
lom300tf_i03347	10	EEN	K	E	0	-1
lom300tf_i03359	37	EEN	Q	K	1	0
lom300tf_i03359	37	EN	Q	K	1	0
lom300tf_i03359	37	EEN	Q	K	1	0
lom300tf_i03359	37	EN	Q	K	1	0
lom300tf_i03386	1556	EEN	D	G	-2	-1
lom300tf_i03386	1799	EEN	S	C	-2	-1
lom300tf_i03386	1799	EEN	S	C	-2	-1
lom300tf_i03386	1799	EEN	S	C	-2	-1
lom300tf_i03386	1799	EEN	S	C	-2	-1
lom300tf_i03386	1799	EEN	S	C	-2	-1
lom300tf_i03394	23	ETT	H	R	0	1
lom300tf_i03394	62	EET	T	K	-1	-1
lom300tf_i03394	332	EEN	S	I	-3	-3
lom300tf_i03394	62	EET	T	K	-1	-1
lom300tf_i03394	62	EET	T	K	-1	-1
lom300tf_i03394	62	EET	T	K	-1	-1
lom300tf_i03394	23	EET	H	R	0	1
lom300tf_i03394	380	EEN	N	I	-4	-3
lom300tf_i03394	383	EEN	K	R	2	2
lom300tf_i03394	386	EEN	C	F	-3	-7
lom300tf_i03421	449	ET	R	L	-3	-5
lom300tf_i03429	26	EEN	S	Y	-3	-4
lom300tf_i03429	26	EEN	S	Y	-3	-4
lom300tf_i03457	313	ETT	P	S	-2	0
lom300tf_i03457	313	ET	P	S	-2	0
lom300tf_i03457	313	ET	P	S	-2	0
lom300tf_i03457	313	ET	P	S	-2	0
lom300tf_i03457	313	EET	P	S	-2	0
lom300tf_i03457	313	EET	P	S	-2	0
lom300tf_i03457	313	EET	P	S	-2	0
lom300tf_i03457	158	EET	A	D	-3	-1
lom300tf_i03457	313	EET	P	S	-2	0
lom300tf_i03457	313	EET	P	S	-2	0
lom300tf_i03457	313	ETT	P	S	-2	0
lom300tf_i03457	313	EEN	P	S	-2	0
lom300tf_i03461	684	EEN	K	N	0	1
lom300tf_i03461	684	EEN	K	N	0	1
lom300tf_i03461	684	EN	K	N	0	1
lom300tf_i03473	796	EEN	H	D	-2	-1
lom300tf_i03473	796	EEN	H	D	-2	-1
lom300tf_i03473	49	EEN	D	Y	-4	-6
lom300tf_i03473	622	EN	R	C	-5	-5
lom300tf_i03473	796	EN	H	D	-2	-1
lom300tf_i03473	622	EEN	R	C	-5	-5
lom300tf_i03473	796	EEN	H	D	-2	-1
lom300tf_i03473	622	EN	R	C	-5	-5
lom300tf_i03473	796	EN	H	D	-2	-1
lom300tf_i03525	529	EET	N	Y	-3	-2
lom300tf_i03525	206	EEN	Q	R	1	1
lom300tf_i03525	206	EEN	Q	R	1	1
lom300tf_i03525	206	EEN	Q	R	1	1
lom300tf_i03537	429	EEN	N	K	0	1
lom300tf_i03537	58	EN	N	D	1	3
lom300tf_i03537	58	EN	N	D	1	3
lom300tf_i03553	41	EEN	E	V	-3	-3
lom300tf_i03557	360	ET	D	E	1	4
lom300tf_i03565	649	EN	I	F	-1	0
lom300tf_i03565	867	EN	N	K	0	1
lom300tf_i03565	995	EEN	R	I	-4	-3
lom300tf_i03565	867	EN	N	K	0	1
lom300tf_i03582	316	EEN	L	I	1	1
lom300tf_i03582	316	EEN	L	I	1	1
lom300tf_i03585	22	EEN	I	V	3	3
lom300tf_i03585	578	EEN	N	I	-4	-3
lom300tf_i03585	22	EEN	I	V	3	3
lom300tf_i03585	22	EN	I	V	3	3
lom300tf_i03585	22	EEN	I	V	3	3
lom300tf_i03585	22	EN	I	V	3	3
lom300tf_i03613	145	EEN	I	V	3	3
lom300tf_i03613	145	EEN	I	V	3	3
lom300tf_i03613	145	EEN	I	V	3	3
lom300tf_i03613	130	EN	Q	E	2	2
lom300tf_i03613	145	EN	I	V	3	3
lom300tf_i03625	175	ETT	H	N	0	2
lom300tf_i03625	175	ET	H	N	0	2
lom300tf_i03625	175	ET	H	N	0	2
lom300tf_i03625	175	ET	H	N	0	2
lom300tf_i03625	175	ET	H	N	0	2
lom300tf_i03625	175	EEN	H	N	0	2
lom300tf_i03625	175	EET	H	N	0	2
lom300tf_i03625	175	EET	H	N	0	2
lom300tf_i03625	175	EET	H	N	0	2
lom300tf_i03625	175	ETT	H	N	0	2
lom300tf_i03625	440	ETT	S	F	-3	-4
lom300tf_i03625	175	EET	H	N	0	2
lom300tf_i03625	175	ETT	H	N	0	2
lom300tf_i03625	175	ETT	H	N	0	2
lom300tf_i03629	340	ETT	T	A	0	1
lom300tf_i03733	218	EET	A	V	-1	0
lom300tf_i03733	218	EET	A	V	-1	0
lom300tf_i03733	218	EET	A	V	-1	0
lom300tf_i03733	275	ETT	Q	R	1	1
lom300tf_i03733	173	EEN	S	F	-3	-4
lom300tf_i03733	275	EEN	Q	R	1	1
lom300tf_i03733	275	EEN	Q	R	1	1
lom300tf_i03733	143	EEN	D	G	-2	-1
lom300tf_i03813	179	EEN	A	E	-1	0
lom300tf_i03813	1120	EEN	N	D	1	3
lom300tf_i03813	490	EN	P	T	-2	-1
lom300tf_i03813	490	EEN	P	T	-2	-1
lom300tf_i03816	302	ET	G	V	-5	-3
lom300tf_i03816	177	EEN	L	F	0	0
lom300tf_i03816	177	EEN	L	F	0	0
lom300tf_i03816	177	EEN	L	F	0	0
lom300tf_i03816	177	EN	L	F	0	0
lom300tf_i03816	177	EEN	L	F	0	0
lom300tf_i03816	177	EEN	L	F	0	0
lom300tf_i03816	177	EN	L	F	0	0
lom300tf_i03825	1137	ET	S	R	-1	-1
lom300tf_i03825	1046	EEN	A	G	0	1
lom300tf_i03825	1046	EEN	A	G	0	1
lom300tf_i03825	1046	EEN	A	G	0	1
lom300tf_i03825	1046	EEN	A	G	0	1
lom300tf_i03828	438	ETT	D	E	1	4
lom300tf_i03828	438	ET	D	E	1	4
lom300tf_i03828	438	ET	D	E	1	4
lom300tf_i03828	438	EET	D	E	1	4
lom300tf_i03828	438	EET	D	E	1	4
lom300tf_i03828	438	ETT	D	E	1	4
lom300tf_i03828	438	EEN	D	E	1	4
lom300tf_i03828	438	EEN	D	E	1	4
lom300tf_i03828	713	EEN	H	L	-4	-3
lom300tf_i03828	713	EEN	H	L	-4	-3
lom300tf_i03828	438	EEN	D	E	1	4
lom300tf_i03828	438	EEN	D	E	1	4
lom300tf_i03828	438	EEN	D	E	1	4
lom300tf_i03871	1181	EEN	Y	C	-4	-1
lom300tf_i03871	1181	EEN	Y	C	-4	-1
lom300tf_i03871	1181	EEN	Y	C	-4	-1
lom300tf_i03871	1181	EN	Y	C	-4	-1
lom300tf_i03871	1181	EEN	Y	C	-4	-1
lom300tf_i03871	1181	EN	Y	C	-4	-1
lom300tf_i03876	497	ET	K	R	2	2
lom300tf_i03876	244	EEN	P	A	-1	1
lom300tf_i03876	493	EEN	Q	E	2	2
lom300tf_i03885	252	ET	R	S	-1	-1
lom300tf_i03885	44	EEN	P	L	-4	-4
lom300tf_i03894	235	EET	D	Y	-4	-6
lom300tf_i03894	235	ETT	D	Y	-4	-6
lom300tf_i03894	235	ETT	D	Y	-4	-6
lom300tf_i03894	73	EN	D	Y	-4	-6
lom300tf_i03903	282	EEN	R	S	-1	-1
lom300tf_i03903	1455	EEN	L	F	0	0
lom300tf_i03903	1455	EEN	L	F	0	0
lom300tf_i03903	1397	EEN	D	G	-2	-1
lom300tf_i03912	257	ETT	S	L	-3	-4
lom300tf_i03912	162	EEN	M	I	1	1
lom300tf_i03912	248	EN	R	I	-4	-3
lom300tf_i03912	253	EN	N	D	1	3
lom300tf_i03912	62	EN	S	*	-6	-9
lom300tf_i03930	86	ET	A	G	0	1
lom300tf_i03930	63	EEN	L	F	0	0
lom300tf_i03930	166	EEN	N	Y	-3	-2
lom300tf_i03930	1219	EEN	H	Y	1	-1
lom300tf_i03930	694	EET	T	S	1	2
lom300tf_i03930	694	EET	T	S	1	2
lom300tf_i03930	660	EEN	E	D	1	4
lom300tf_i03930	670	EN	Y	Y	8	9
lom300tf_i03930	691	EN	K	K	6	5
lom300tf_i03945	1461	ET	E	D	1	4
lom300tf_i03945	25	EEN	N	Y	-3	-2
lom300tf_i03945	920	EEN	E	V	-3	-3
lom300tf_i03945	25	EEN	N	Y	-3	-2
lom300tf_i03945	552	EEN	*	Y	-6	-9
lom300tf_i03945	552	EEN	*	Y	-6	-9
lom300tf_i03945	552	EEN	*	Y	-6	-9
lom300tf_i03945	920	EEN	E	V	-3	-3
lom300tf_i03945	920	EEN	E	V	-3	-3
lom300tf_i03947	253	EEN	R	G	-3	-5
lom300tf_i03947	253	EEN	R	G	-3	-5
lom300tf_i03947	239	EEN	N	S	0	1
lom300tf_i03947	239	EEN	N	S	0	1
lom300tf_i03947	286	EEN	S	C	-2	-1
lom300tf_i03947	239	EEN	N	S	0	1
lom300tf_i03959	287	EET	H	L	-4	-3
lom300tf_i03959	166	ETT	R	S	-1	-1
lom300tf_i03959	230	ETT	T	K	-1	-1
lom300tf_i03968	874	EET	I	V	3	3
lom300tf_i03968	874	EET	I	V	3	3
lom300tf_i03968	778	EET	V	F	-2	-3
lom300tf_i03968	874	EET	I	V	3	3
lom300tf_i03968	626	ETT	T	I	-1	0
lom300tf_i03968	679	EEN	L	M	2	3
lom300tf_i03968	747	EEN	R	S	-1	-1
lom300tf_i03968	776	EEN	N	I	-4	-3
lom300tf_i03968	778	EEN	V	F	-2	-3
lom300tf_i03968	778	EN	V	F	-2	-3
lom300tf_i03980	2564	ETT	S	L	-3	-4
lom300tf_i03980	2564	ET	S	L	-3	-4
lom300tf_i03980	2564	ET	S	L	-3	-4
lom300tf_i03980	2564	ET	S	L	-3	-4
lom300tf_i03980	2564	EET	S	L	-3	-4
lom300tf_i03980	1321	EEN	K	E	0	-1
lom300tf_i03980	1442	EEN	N	S	0	1
lom300tf_i03980	2140	EEN	N	D	1	3
lom300tf_i03980	2152	EEN	N	D	1	3
lom300tf_i03980	2375	EEN	N	I	-4	-3
lom300tf_i03980	2475	EEN	M	I	1	1
lom300tf_i03980	2585	EEN	T	S	1	2
lom300tf_i03980	2590	EEN	P	T	-2	-1
lom300tf_i03980	2564	EET	S	L	-3	-4
lom300tf_i03980	2564	EET	S	L	-3	-4
lom300tf_i03980	2564	EET	S	L	-3	-4
lom300tf_i03980	2564	EET	S	L	-3	-4
lom300tf_i03980	2564	EET	S	L	-3	-4
lom300tf_i03980	2564	ETT	S	L	-3	-4
lom300tf_i03980	1442	EEN	N	S	0	1
lom300tf_i03980	2475	EEN	M	I	1	1
lom300tf_i03980	2590	EEN	P	T	-2	-1
lom300tf_i03980	1088	EEN	Q	L	-3	-2
lom300tf_i03980	1412	EEN	E	V	-3	-3
lom300tf_i03980	1756	EEN	T	S	1	2
lom300tf_i03980	1933	EEN	K	E	0	-1
lom300tf_i03980	2410	EEN	P	A	-1	1
lom300tf_i03980	2590	EEN	P	T	-2	-1
lom300tf_i03980	1088	EEN	Q	L	-3	-2
lom300tf_i03980	1412	EEN	E	V	-3	-3
lom300tf_i03980	1756	EEN	T	S	1	2
lom300tf_i03980	1933	EEN	K	E	0	-1
lom300tf_i03980	2410	EEN	P	A	-1	1
lom300tf_i03980	2590	EEN	P	T	-2	-1
lom300tf_i03980	1812	EEN	N	K	0	1
lom300tf_i03980	1412	EEN	E	V	-3	-3
lom300tf_i03980	1756	EEN	T	S	1	2
lom300tf_i03980	1933	EEN	K	E	0	-1
lom300tf_i03980	2410	EEN	P	A	-1	1
lom300tf_i03980	2590	EEN	P	T	-2	-1
lom300tf_i03982	1282	ETT	S	C	-2	-1
lom300tf_i03982	349	EEN	P	S	-2	0
lom300tf_i03982	1282	EET	S	C	-2	-1
lom300tf_i03994	791	EEN	P	L	-4	-4
lom300tf_i03994	791	EEN	P	L	-4	-4
lom300tf_i03994	791	EEN	P	L	-4	-4
lom300tf_i03994	791	EEN	P	L	-4	-4
lom300tf_i03994	791	EEN	P	L	-4	-4
lom300tf_i03994	791	EEN	P	L	-4	-4
lom300tf_i03994	791	EEN	P	L	-4	-4
lom300tf_i03994	791	EEN	P	L	-4	-4
lom300tf_i03994	791	EEN	P	L	-4	-4
lom300tf_i03994	791	EEN	P	L	-4	-4
lom300tf_i04000	1140	EEN	K	N	0	1
lom300tf_i04000	1140	EEN	K	N	0	1
lom300tf_i04000	1140	EEN	K	N	0	1
lom300tf_i04000	978	EN	D	E	1	4
lom300tf_i04000	1140	EEN	K	N	0	1
lom300tf_i04000	1140	EEN	K	N	0	1
lom300tf_i04000	978	EN	D	E	1	4
lom300tf_i04000	1140	EEN	K	N	0	1
lom300tf_i04003	1229	EET	K	R	2	2
lom300tf_i04009	1047	EEN	F	L	0	0
lom300tf_i04009	442	EN	Q	K	1	0
lom300tf_i04009	999	EEN	I	M	1	1
lom300tf_i04009	442	EN	Q	K	1	0
lom300tf_i04015	251	EEN	Y	C	-4	-1
lom300tf_i04015	251	EEN	Y	C	-4	-1
lom300tf_i04015	31	EEN	L	I	1	1
lom300tf_i04015	251	EEN	Y	C	-4	-1
lom300tf_i04018	513	EEN	D	E	1	4
lom300tf_i04018	513	EEN	D	E	1	4
lom300tf_i04018	513	EEN	D	E	1	4
lom300tf_i04018	513	EEN	D	E	1	4
lom300tf_i04033	548	EET	A	D	-3	-1
lom300tf_i04033	548	EET	A	D	-3	-1
lom300tf_i04033	548	EET	A	D	-3	-1
lom300tf_i04033	548	ETT	A	D	-3	-1
lom300tf_i04033	637	EEN	N	D	1	3
lom300tf_i04033	548	EEN	A	D	-3	-1
lom300tf_i04033	637	EEN	N	D	1	3
lom300tf_i04039	115	EEN	T	A	0	1
lom300tf_i04039	306	EEN	H	Q	1	3
lom300tf_i04045	661	EEN	N	D	1	3
lom300tf_i04045	158	ETT	W	L	-3	-3
lom300tf_i04045	158	ETT	W	L	-3	-3
lom300tf_i04045	745	EEN	T	A	0	1
lom300tf_i04045	685	EEN	K	E	0	-1
lom300tf_i04045	774	EEN	I	M	1	1
lom300tf_i04045	685	EN	K	E	0	-1
lom300tf_i04045	774	EN	I	I	5	6
lom300tf_i04045	745	EEN	T	A	0	1
lom300tf_i04045	685	EN	K	E	0	-1
lom300tf_i04045	745	EEN	T	A	0	1
lom300tf_i04051	283	EEN	N	D	1	3
lom300tf_i04051	283	EEN	N	D	1	3
lom300tf_i04051	283	EEN	N	D	1	3
lom300tf_i04051	283	EEN	N	D	1	3
lom300tf_i04054	1017	EEN	H	Q	1	3
lom300tf_i04078	405	EEN	F	L	0	0
lom300tf_i04099	361	EET	K	E	0	-1
lom300tf_i04120	465	EET	N	K	0	1
lom300tf_i04120	465	EEN	N	K	0	1
lom300tf_i04144	440	ETT	K	R	2	2
lom300tf_i04144	1054	ETT	Q	E	2	2
lom300tf_i04159	626	EEN	G	V	-5	-3
lom300tf_i04171	241	ETT	N	D	1	3
lom300tf_i04171	4	EEN	R	C	-5	-5
lom300tf_i04171	4	EEN	R	C	-5	-5
lom300tf_i04171	4	EEN	R	C	-5	-5
lom300tf_i04201	931	EEN	K	E	0	-1
lom300tf_i04201	402	EEN	E	D	1	4
lom300tf_i04201	931	EEN	K	E	0	-1
lom300tf_i04201	402	EEN	E	D	1	4
lom300tf_i04201	402	EEN	E	D	1	4
lom300tf_i04201	26	EEN	S	L	-3	-4
lom300tf_i04201	402	EEN	E	D	1	4
lom300tf_i04204	659	EEN	P	R	-3	-1
lom300tf_i04204	659	EEN	P	R	-3	-1
lom300tf_i04204	659	EEN	P	R	-3	-1
lom300tf_i04204	659	EEN	P	R	-3	-1
lom300tf_i04204	659	EEN	P	R	-3	-1
lom300tf_i04234	1334	EEN	Y	F	3	4
lom300tf_i04248	409	ETT	I	V	3	3
lom300tf_i04248	409	ET	I	V	3	3
lom300tf_i04248	83	ET	T	I	-1	0
lom300tf_i04248	409	ET	I	V	3	3
lom300tf_i04248	409	ET	I	V	3	3
lom300tf_i04248	409	ET	I	V	3	3
lom300tf_i04248	409	EET	I	V	3	3
lom300tf_i04248	409	EEN	I	V	3	3
lom300tf_i04248	409	EET	I	V	3	3
lom300tf_i04248	409	EET	I	V	3	3
lom300tf_i04248	409	EET	I	V	3	3
lom300tf_i04248	409	ETT	I	V	3	3
lom300tf_i04248	557	ETT	P	R	-3	-1
lom300tf_i04248	409	EET	I	V	3	3
lom300tf_i04248	409	EET	I	V	3	3
lom300tf_i04248	409	ETT	I	V	3	3
lom300tf_i04248	409	ETT	I	V	3	3
lom300tf_i04248	404	EEN	S	C	-2	-1
lom300tf_i04248	2	EN	W	L	-3	-3
lom300tf_i04248	2	EEN	W	L	-3	-3
lom300tf_i04248	404	EEN	S	C	-2	-1
lom300tf_i04248	404	EEN	S	C	-2	-1
lom300tf_i04248	2	EN	W	L	-3	-3
lom300tf_i04248	404	EEN	S	C	-2	-1
lom300tf_i04251	98	EN	N	I	-4	-3
lom300tf_i04254	1298	EET	K	R	2	2
lom300tf_i04254	839	EEN	T	M	-1	-1
lom300tf_i04272	145	EEN	L	F	0	0
lom300tf_i04272	67	EEN	L	V	0	0
lom300tf_i04272	67	EEN	L	V	0	0
lom300tf_i04272	67	EEN	L	V	0	0
lom300tf_i04272	67	EEN	L	V	0	0
lom300tf_i04272	145	EEN	L	F	0	0
lom300tf_i04272	145	EEN	L	F	0	0
lom300tf_i04272	145	EEN	L	F	0	0
lom300tf_i04272	145	EN	L	F	0	0
lom300tf_i04272	145	EEN	L	F	0	0
lom300tf_i04290	457	ET	L	M	2	3
lom300tf_i04290	457	EET	L	M	2	3
lom300tf_i04290	661	EN	I	V	3	3
lom300tf_i04290	584	EEN	A	G	0	1
lom300tf_i04290	661	EN	I	V	3	3
lom300tf_i04299	80	ET	A	V	-1	0
lom300tf_i04305	452	EEN	R	I	-4	-3
lom300tf_i04340	204	EET	M	I	1	1
lom300tf_i04340	769	EEN	Q	K	1	0
lom300tf_i04340	166	EEN	N	Y	-3	-2
lom300tf_i04346	23	EEN	K	M	-2	0
lom300tf_i04355	313	EET	H	N	0	2
lom300tf_i04422	1438	ETT	R	C	-5	-5
lom300tf_i04422	1636	EET	L	V	0	0
lom300tf_i04422	1438	ETT	R	C	-5	-5
lom300tf_i04423	258	ETT	L	F	0	0
lom300tf_i04423	25	EEN	M	L	2	3
lom300tf_i04423	243	EEN	I	M	1	1
lom300tf_i04423	265	EEN	V	F	-2	-3
lom300tf_i04423	25	EEN	M	L	2	3
lom300tf_i04423	243	EEN	I	I	5	6
lom300tf_i04423	25	EEN	M	L	2	3
lom300tf_i04423	258	EN	L	F	0	0
lom300tf_i04423	265	EN	L	V	0	0
lom300tf_i04423	25	EEN	M	L	2	3
lom300tf_i04426	65	EEN	N	I	-4	-3
lom300tf_i04443	414	ETT	L	F	0	0
lom300tf_i04443	414	ET	L	F	0	0
lom300tf_i04443	414	EET	L	F	0	0
lom300tf_i04443	212	EEN	T	M	-1	-1
lom300tf_i04443	414	EET	L	F	0	0
lom300tf_i04443	414	EET	L	F	0	0
lom300tf_i04443	414	EET	L	F	0	0
lom300tf_i04443	414	ETT	L	F	0	0
lom300tf_i04443	307	EEN	P	A	-1	1
lom300tf_i04443	307	EEN	P	A	-1	1
lom300tf_i04443	307	EN	P	A	-1	1
lom300tf_i04443	307	EN	P	A	-1	1
lom300tf_i04443	307	EEN	P	A	-1	1
lom300tf_i04445	205	ET	T	S	1	2
lom300tf_i04445	205	EEN	T	S	1	2
lom300tf_i04476	254	EEN	T	K	-1	-1
lom300tf_i04476	259	EEN	I	F	-1	0
lom300tf_i04476	254	EN	T	K	-1	-1
lom300tf_i04476	259	EEN	I	F	-1	0
lom300tf_i04496	1459	EEN	D	Y	-4	-6
lom300tf_i04499	182	ETT	P	L	-4	-4
lom300tf_i04499	182	ET	P	L	-4	-4
lom300tf_i04499	182	ET	P	L	-4	-4
lom300tf_i04499	182	ET	P	L	-4	-4
lom300tf_i04499	182	EET	P	L	-4	-4
lom300tf_i04499	182	EET	P	L	-4	-4
lom300tf_i04499	182	EET	P	L	-4	-4
lom300tf_i04499	182	EET	P	L	-4	-4
lom300tf_i04499	182	EET	P	L	-4	-4
lom300tf_i04499	182	ETT	P	L	-4	-4
lom300tf_i04499	235	EEN	Q	*	-6	-9
lom300tf_i04513	162	ET	S	R	-1	-1
lom300tf_i04513	164	ET	N	S	0	1
lom300tf_i04513	167	ET	*	W	-6	-9
lom300tf_i04513	173	ET	K	I	-4	-3
lom300tf_i04513	277	ET	I	L	1	1
lom300tf_i04513	277	ET	I	L	1	1
lom300tf_i04513	277	ET	I	L	1	1
lom300tf_i04513	277	ET	I	L	1	1
lom300tf_i04513	277	EEN	I	L	1	1
lom300tf_i04513	277	EET	I	L	1	1
lom300tf_i04513	277	ETT	I	L	1	1
lom300tf_i04513	277	EET	I	L	1	1
lom300tf_i04513	277	EET	I	L	1	1
lom300tf_i04513	277	ETT	I	L	1	1
lom300tf_i04513	173	EN	K	I	-4	-3
lom300tf_i04513	162	EN	S	R	-1	-1
lom300tf_i04513	164	EN	N	S	0	1
lom300tf_i04513	167	EN	*	W	-6	-9
lom300tf_i04513	173	EN	K	I	-4	-3
lom300tf_i04513	191	EN	Q	L	-3	-2
lom300tf_i04525	787	EEN	N	D	1	3
lom300tf_i04525	1071	EEN	S	R	-1	-1
lom300tf_i04525	677	EN	H	R	0	1
lom300tf_i04525	1071	EEN	S	R	-1	-1
lom300tf_i04525	1071	EEN	S	R	-1	-1
lom300tf_i04525	677	EN	H	R	0	1
lom300tf_i04525	1071	EEN	S	R	-1	-1
lom300tf_i04531	139	ETT	I	F	-1	0
lom300tf_i04531	139	ET	I	F	-1	0
lom300tf_i04531	139	ET	I	F	-1	0
lom300tf_i04531	139	ET	I	F	-1	0
lom300tf_i04531	139	ET	I	F	-1	0
lom300tf_i04531	139	EET	I	F	-1	0
lom300tf_i04531	244	EEN	P	T	-2	-1
lom300tf_i04531	305	EEN	D	G	-2	-1
lom300tf_i04531	139	EET	I	F	-1	0
lom300tf_i04531	139	EET	I	F	-1	0
lom300tf_i04531	139	EET	I	F	-1	0
lom300tf_i04531	139	EET	I	F	-1	0
lom300tf_i04531	139	EET	I	F	-1	0
lom300tf_i04531	139	ETT	I	F	-1	0
lom300tf_i04531	244	EEN	P	T	-2	-1
lom300tf_i04531	305	EEN	D	G	-2	-1
lom300tf_i04531	244	EEN	P	T	-2	-1
lom300tf_i04531	305	EEN	D	G	-2	-1
lom300tf_i04531	244	EEN	P	T	-2	-1
lom300tf_i04531	305	EEN	D	G	-2	-1
lom300tf_i04531	244	EEN	P	T	-2	-1
lom300tf_i04531	305	EEN	D	G	-2	-1
lom300tf_i04531	244	EN	P	T	-2	-1
lom300tf_i04531	305	EN	D	G	-2	-1
lom300tf_i04531	244	EEN	P	T	-2	-1
lom300tf_i04531	305	EEN	D	G	-2	-1
lom300tf_i04531	244	EEN	P	T	-2	-1
lom300tf_i04531	305	EEN	D	G	-2	-1
lom300tf_i04531	244	EEN	P	T	-2	-1
lom300tf_i04531	305	EEN	D	G	-2	-1
lom300tf_i04531	244	EEN	P	T	-2	-1
lom300tf_i04531	305	EEN	D	G	-2	-1
lom300tf_i04531	244	EN	P	T	-2	-1
lom300tf_i04531	305	EN	D	G	-2	-1
lom300tf_i04531	244	EEN	P	T	-2	-1
lom300tf_i04531	305	EEN	D	G	-2	-1
lom300tf_i04552	566	EEN	A	V	-1	0
lom300tf_i04552	605	EEN	A	D	-3	-1
lom300tf_i04552	671	EEN	G	V	-5	-3
lom300tf_i04552	566	EEN	A	V	-1	0
lom300tf_i04552	605	EEN	A	D	-3	-1
lom300tf_i04552	566	EEN	A	V	-1	0
lom300tf_i04552	605	EEN	A	D	-3	-1
lom300tf_i04552	566	EEN	A	V	-1	0
lom300tf_i04552	605	EEN	A	D	-3	-1
lom300tf_i04558	263	EEN	T	I	-1	0
lom300tf_i04558	451	EEN	I	V	3	3
lom300tf_i04558	451	EN	I	V	3	3
lom300tf_i04558	451	EEN	I	V	3	3
lom300tf_i04558	451	EEN	I	V	3	3
lom300tf_i04558	451	EEN	I	V	3	3
lom300tf_i04558	451	EN	I	V	3	3
lom300tf_i04558	451	EEN	I	V	3	3
lom300tf_i04584	784	EET	T	S	1	2
lom300tf_i04603	23	EEN	D	V	-5	-4
lom300tf_i04620	445	ETT	I	V	3	3
lom300tf_i04620	445	EET	I	V	3	3
lom300tf_i04620	1282	EET	M	V	0	1
lom300tf_i04620	445	EET	I	V	3	3
lom300tf_i04620	608	EET	H	L	-4	-3
lom300tf_i04620	445	EET	I	V	3	3
lom300tf_i04620	1282	EN	M	V	0	1
lom300tf_i04620	1282	EN	M	V	0	1
lom300tf_i04653	187	ET	H	N	0	2
lom300tf_i04656	331	EET	I	V	3	3
lom300tf_i04656	260	EEN	W	L	-3	-3
lom300tf_i04656	260	EEN	W	L	-3	-3
lom300tf_i04674	437	EN	Q	R	1	1
lom300tf_i04674	917	EN	T	N	0	0
lom300tf_i04674	437	EN	Q	R	1	1
lom300tf_i04674	917	EN	T	N	0	0
lom300tf_i04680	302	EET	Q	R	1	1
lom300tf_i04680	299	EET	T	K	-1	-1
lom300tf_i04683	565	ET	N	Y	-3	-2
lom300tf_i04683	569	ET	Y	F	3	4
lom300tf_i04683	655	EEN	H	Y	1	-1
lom300tf_i04683	655	EEN	H	Y	1	-1
lom300tf_i04728	97	EEN	I	V	3	3
lom300tf_i04733	338	EEN	P	L	-4	-4
lom300tf_i04733	347	EEN	T	I	-1	0
lom300tf_i04763	306	EN	Q	H	1	3
lom300tf_i04763	306	EN	Q	H	1	3
lom300tf_i04834	76	ET	Q	K	1	0
lom300tf_i04834	232	EEN	Q	*	-6	-9
lom300tf_i04834	6	EEN	R	S	-1	-1
lom300tf_i04862	1203	EEN	L	F	0	0
lom300tf_i04862	2087	ETT	T	I	-1	0
lom300tf_i04862	2087	ETT	T	I	-1	0
lom300tf_i04862	2024	EEN	N	I	-4	-3
lom300tf_i04873	1303	ET	Q	K	1	0
lom300tf_i04873	1802	ETT	Q	R	1	1
lom300tf_i04878	636	ETT	*	C	-6	-9
lom300tf_i04878	636	EET	*	C	-6	-9
lom300tf_i04878	636	EEN	*	C	-6	-9
lom300tf_i04878	636	EEN	*	C	-6	-9
lom300tf_i04878	636	EEN	*	C	-6	-9
lom300tf_i04878	636	EN	*	C	-6	-9
lom300tf_i04878	636	EN	*	C	-6	-9
lom300tf_i04884	874	EET	L	I	1	1
lom300tf_i04890	572	EET	H	R	0	1
lom300tf_i04890	54	EEN	E	D	1	4
lom300tf_i04890	54	EEN	E	D	1	4
lom300tf_i04890	54	EEN	E	D	1	4
lom300tf_i04898	63	EEN	W	C	-4	-9
lom300tf_i04898	895	EEN	I	V	3	3
lom300tf_i04898	833	EEN	S	L	-3	-4
lom300tf_i04898	833	EEN	S	L	-3	-4
lom300tf_i04898	833	EEN	S	L	-3	-4
lom300tf_i04898	833	EN	S	L	-3	-4
lom300tf_i04898	833	EEN	S	L	-3	-4
lom300tf_i04898	833	EEN	S	L	-3	-4
lom300tf_i04898	833	EEN	S	L	-3	-4
lom300tf_i04898	833	EEN	S	L	-3	-4
lom300tf_i04898	833	EN	S	L	-3	-4
lom300tf_i04898	833	EEN	S	L	-3	-4
lom300tf_i04900	578	EET	A	E	-1	0
lom300tf_i04907	413	ETT	T	S	1	2
lom300tf_i04907	119	EEN	D	G	-2	-1
lom300tf_i04907	293	EEN	E	G	-3	-1
lom300tf_i04907	404	EEN	G	V	-5	-3
lom300tf_i04907	413	EEN	T	S	1	2
lom300tf_i04907	413	EET	T	S	1	2
lom300tf_i04907	413	EET	T	S	1	2
lom300tf_i04907	413	EET	T	S	1	2
lom300tf_i04907	413	EET	T	S	1	2
lom300tf_i04907	413	EEN	T	S	1	2
lom300tf_i04907	247	EEN	G	W	-4	-9
lom300tf_i04907	247	EEN	G	W	-4	-9
lom300tf_i04907	413	EN	T	S	1	2
lom300tf_i04907	413	EEN	T	S	1	2
lom300tf_i04907	247	EEN	G	W	-4	-9
lom300tf_i04907	413	EEN	T	S	1	2
lom300tf_i04907	413	EEN	T	S	1	2
lom300tf_i04907	413	EN	T	S	1	2
lom300tf_i04907	413	EEN	T	S	1	2
lom300tf_i04910	689	ET	N	I	-4	-3
lom300tf_i04912	421	ETT	L	V	0	0
lom300tf_i04912	894	EEN	Q	H	1	3
lom300tf_i04912	764	EEN	A	V	-1	0
lom300tf_i04912	764	EEN	A	V	-1	0
lom300tf_i04912	927	EEN	R	S	-1	-1
lom300tf_i04914	18	EEN	W	C	-4	-9
lom300tf_i04914	334	EEN	M	V	0	1
lom300tf_i04914	953	EEN	E	G	-3	-1
lom300tf_i04916	784	ET	L	M	2	3
lom300tf_i04916	337	EEN	I	F	-1	0
lom300tf_i04924	13	EEN	L	M	2	3
lom300tf_i04924	25	EEN	Q	*	-6	-9
lom300tf_i04924	317	ETT	P	H	-3	-1
lom300tf_i04924	317	ETT	P	H	-3	-1
lom300tf_i04924	13	EEN	L	M	2	3
lom300tf_i04930	140	EEN	Y	C	-4	-1
lom300tf_i04945	1031	EEN	P	L	-4	-4
lom300tf_i04945	1031	EEN	P	L	-4	-4
lom300tf_i04948	502	ET	A	S	1	1
lom300tf_i04951	95	EEN	S	L	-3	-4
lom300tf_i04974	119	EEN	T	K	-1	-1
lom300tf_i04974	124	EEN	N	D	1	3
lom300tf_i04974	119	EEN	T	K	-1	-1
lom300tf_i04974	124	EEN	N	D	1	3
lom300tf_i04974	119	EEN	T	K	-1	-1
lom300tf_i04974	124	EEN	N	D	1	3
lom300tf_i04978	247	EN	P	A	-1	1
lom300tf_i04981	514	EEN	A	S	1	1
lom300tf_i04981	514	EEN	A	S	1	1
lom300tf_i04983	317	EET	S	F	-3	-4
lom300tf_i04983	132	EEN	K	N	0	1
lom300tf_i04983	175	EEN	Q	K	1	0
lom300tf_i04983	197	EEN	G	V	-5	-3
lom300tf_i04983	175	EEN	Q	K	1	0
lom300tf_i04983	197	EEN	G	V	-5	-3
lom300tf_i04983	175	EEN	Q	K	1	0
lom300tf_i04983	197	EEN	G	V	-5	-3
lom300tf_i04995	85	ETT	R	G	-3	-5
lom300tf_i04995	85	ET	R	G	-3	-5
lom300tf_i04995	85	ET	R	G	-3	-5
lom300tf_i04995	85	ET	R	G	-3	-5
lom300tf_i04995	85	ET	R	G	-3	-5
lom300tf_i04995	85	EET	R	G	-3	-5
lom300tf_i04995	161	EET	N	S	0	1
lom300tf_i04995	202	EEN	R	G	-3	-5
lom300tf_i04995	85	EET	R	G	-3	-5
lom300tf_i04995	161	EET	N	S	0	1
lom300tf_i04995	85	EET	R	G	-3	-5
lom300tf_i04995	161	EET	N	S	0	1
lom300tf_i04995	85	EET	R	G	-3	-5
lom300tf_i04995	161	EET	N	S	0	1
lom300tf_i04995	85	EET	R	G	-3	-5
lom300tf_i04995	161	EET	N	S	0	1
lom300tf_i04995	85	EET	R	G	-3	-5
lom300tf_i04995	85	ETT	R	G	-3	-5
lom300tf_i04995	161	EEN	N	S	0	1
lom300tf_i04995	161	EEN	N	S	0	1
lom300tf_i04995	161	EEN	N	S	0	1
lom300tf_i04995	161	EEN	N	S	0	1
lom300tf_i05005	350	ET	E	G	-3	-1
lom300tf_i05018	149	EEN	N	S	0	1
lom300tf_i05018	149	EEN	N	S	0	1
lom300tf_i05018	149	EEN	N	S	0	1
lom300tf_i05018	149	EEN	N	S	0	1
lom300tf_i05018	149	EEN	N	S	0	1
lom300tf_i05018	149	EEN	N	S	0	1
lom300tf_i05018	149	EEN	N	S	0	1
lom300tf_i05035	167	EET	G	G	6	5
lom300tf_i05035	580	ETT	R	W	-4	1
lom300tf_i05035	452	EN	A	G	0	1
lom300tf_i05035	777	EN	N	K	0	1
lom300tf_i05035	202	EEN	R	S	-1	-1
lom300tf_i05035	879	EEN	H	Q	1	3
lom300tf_i05035	452	EN	A	G	0	1
lom300tf_i05035	777	EN	N	K	0	1
lom300tf_i05046	1273	ETT	N	D	1	3
lom300tf_i05046	1273	ET	N	D	1	3
lom300tf_i05046	1273	ET	N	D	1	3
lom300tf_i05046	1273	ET	N	D	1	3
lom300tf_i05046	1273	EET	N	D	1	3
lom300tf_i05046	1273	EET	N	D	1	3
lom300tf_i05046	1273	EET	N	D	1	3
lom300tf_i05046	1273	EET	N	D	1	3
lom300tf_i05046	1273	EET	N	D	1	3
lom300tf_i05046	1273	ETT	N	D	1	3
lom300tf_i05046	898	EEN	Q	E	2	2
lom300tf_i05046	898	EEN	Q	E	2	2
lom300tf_i05046	898	EEN	Q	E	2	2
lom300tf_i05047	637	EEN	R	S	-1	-1
lom300tf_i05047	644	EEN	E	G	-3	-1
lom300tf_i05047	659	EEN	S	I	-3	-3
lom300tf_i05047	579	EEN	L	F	0	0
lom300tf_i05047	579	EEN	L	F	0	0
lom300tf_i05049	154	ETT	N	D	1	3
lom300tf_i05049	154	ETT	N	D	1	3
lom300tf_i05049	154	EEN	N	D	1	3
lom300tf_i05049	202	EEN	T	S	1	2
lom300tf_i05079	773	EEN	E	G	-3	-1
lom300tf_i05079	773	EEN	E	G	-3	-1
lom300tf_i05079	773	EEN	E	G	-3	-1
lom300tf_i05079	773	EEN	E	G	-3	-1
lom300tf_i05079	773	EEN	E	G	-3	-1
lom300tf_i05079	773	EEN	E	G	-3	-1
lom300tf_i05079	773	EEN	E	G	-3	-1
lom300tf_i05095	72	EEN	H	Q	1	3
lom300tf_i05095	309	EEN	H	Q	1	3
lom300tf_i05095	545	EEN	P	Q	-2	-1
lom300tf_i05095	72	ETT	H	Q	1	3
lom300tf_i05095	545	EEN	P	Q	-2	-1
lom300tf_i05095	545	EEN	P	Q	-2	-1
lom300tf_i05095	545	EEN	P	Q	-2	-1
lom300tf_i05095	545	EEN	P	Q	-2	-1
lom300tf_i05095	545	EEN	P	Q	-2	-1
lom300tf_i05118	486	ET	E	D	1	4
lom300tf_i05118	486	EET	E	D	1	4
lom300tf_i05119	142	ETT	I	V	3	3
lom300tf_i05119	751	ETT	S	G	-1	0
lom300tf_i05119	810	ETT	D	E	1	4
lom300tf_i05119	751	ET	S	G	-1	0
lom300tf_i05119	810	ET	D	E	1	4
lom300tf_i05119	142	ET	I	V	3	3
lom300tf_i05119	751	ET	S	G	-1	0
lom300tf_i05119	810	ET	D	E	1	4
lom300tf_i05119	142	ET	I	V	3	3
lom300tf_i05119	751	ET	S	G	-1	0
lom300tf_i05119	810	ET	D	E	1	4
lom300tf_i05119	142	ET	I	V	3	3
lom300tf_i05119	751	EET	S	G	-1	0
lom300tf_i05119	800	EEN	N	S	0	1
lom300tf_i05119	751	EET	S	G	-1	0
lom300tf_i05119	142	EET	I	V	3	3
lom300tf_i05119	751	EET	S	G	-1	0
lom300tf_i05119	751	EET	S	G	-1	0
lom300tf_i05119	142	EET	I	V	3	3
lom300tf_i05119	751	EET	S	G	-1	0
lom300tf_i05119	810	EET	D	E	1	4
lom300tf_i05119	142	EET	I	V	3	3
lom300tf_i05119	751	EET	S	G	-1	0
lom300tf_i05119	142	ETT	I	V	3	3
lom300tf_i05119	751	ETT	S	G	-1	0
lom300tf_i05119	810	ETT	D	E	1	4
lom300tf_i05119	349	EEN	V	F	-2	-3
lom300tf_i05119	247	EEN	H	N	0	2
lom300tf_i05119	751	EN	S	G	-1	0
lom300tf_i05119	247	EEN	H	N	0	2
lom300tf_i05119	800	EEN	N	S	0	1
lom300tf_i05119	349	EEN	V	F	-2	-3
lom300tf_i05119	349	EEN	V	F	-2	-3
lom300tf_i05119	751	EN	S	G	-1	0
lom300tf_i05119	810	EN	D	E	1	4
lom300tf_i05119	822	EN	N	K	0	1
lom300tf_i05119	827	EN	A	E	-1	0
lom300tf_i05119	349	EEN	V	F	-2	-3
lom300tf_i05122	692	EEN	D	G	-2	-1
lom300tf_i05141	1033	EEN	I	V	3	3
lom300tf_i05141	1091	EET	N	I	-4	-3
lom300tf_i05141	1091	EEN	N	I	-4	-3
lom300tf_i05141	673	EN	L	F	0	0
lom300tf_i05141	673	EN	L	F	0	0
lom300tf_i05147	1286	ETT	Y	F	3	4
lom300tf_i05147	1286	EET	Y	F	3	4
lom300tf_i05147	1326	EN	E	D	1	4
lom300tf_i05151	566	EEN	H	R	0	1
lom300tf_i05151	1838	EEN	E	V	-3	-3
lom300tf_i05151	566	EEN	H	R	0	1
lom300tf_i05151	566	EEN	H	R	0	1
lom300tf_i05151	566	EEN	H	R	0	1
lom300tf_i05151	566	EEN	H	R	0	1
lom300tf_i05151	566	EEN	H	R	0	1
lom300tf_i05167	224	ET	Q	L	-3	-2
lom300tf_i05167	67	EET	M	V	0	1
lom300tf_i05189	821	EEN	Y	C	-4	-1
lom300tf_i05189	782	EEN	P	L	-4	-4
lom300tf_i05189	927	EEN	I	M	1	1
lom300tf_i05193	1045	EEN	N	D	1	3
lom300tf_i05193	1081	EEN	P	S	-2	0
lom300tf_i05193	1081	EEN	P	S	-2	0
lom300tf_i05193	1081	EEN	P	S	-2	0
lom300tf_i05197	224	EEN	Q	R	1	1
lom300tf_i05197	224	EEN	Q	R	1	1
lom300tf_i05197	762	EN	L	F	0	0
lom300tf_i05197	224	EEN	Q	R	1	1
lom300tf_i05197	762	EN	L	F	0	0
lom300tf_i05199	1759	EEN	R	G	-3	-5
lom300tf_i05199	1759	EN	R	G	-3	-5
lom300tf_i05207	767	EEN	T	S	1	2
lom300tf_i05207	767	EEN	T	S	1	2
lom300tf_i05215	251	ET	S	L	-3	-4
lom300tf_i05215	772	EEN	T	A	0	1
lom300tf_i05215	1214	EEN	H	R	0	1
lom300tf_i05215	1214	EET	H	R	0	1
lom300tf_i05215	1214	EET	H	R	0	1
lom300tf_i05215	772	EEN	T	A	0	1
lom300tf_i05215	1181	EEN	A	V	-1	0
lom300tf_i05215	1214	EEN	H	R	0	1
lom300tf_i05215	1507	EEN	Q	K	1	0
lom300tf_i05215	1661	EEN	A	D	-3	-1
lom300tf_i05215	1507	EEN	Q	K	1	0
lom300tf_i05215	1661	EEN	A	D	-3	-1
lom300tf_i05215	1661	EEN	A	D	-3	-1
lom300tf_i05215	1507	EEN	Q	K	1	0
lom300tf_i05215	1661	EEN	A	D	-3	-1
lom300tf_i05219	1139	EEN	T	N	0	0
lom300tf_i05219	1058	EEN	T	I	-1	0
lom300tf_i05219	548	EEN	T	I	-1	0
lom300tf_i05219	548	EEN	T	I	-1	0
lom300tf_i05219	1058	EN	T	I	-1	0
lom300tf_i05219	609	EEN	Q	H	1	3
lom300tf_i05219	1058	EEN	T	I	-1	0
lom300tf_i05219	1058	EEN	T	I	-1	0
lom300tf_i05219	1058	EEN	T	I	-1	0
lom300tf_i05219	548	EN	T	I	-1	0
lom300tf_i05219	1058	EEN	T	I	-1	0
lom300tf_i05225	586	EET	T	A	0	1
lom300tf_i05234	280	EEN	L	V	0	0
lom300tf_i05234	283	EEN	I	V	3	3
lom300tf_i05235	2098	EET	H	D	-2	-1
lom300tf_i05239	98	EEN	E	V	-3	-3
lom300tf_i05269	409	EN	P	A	-1	1
lom300tf_i05269	409	EEN	P	A	-1	1
lom300tf_i05269	409	EN	P	A	-1	1
lom300tf_i05275	175	EEN	R	*	-6	-9
lom300tf_i05275	175	EEN	R	*	-6	-9
lom300tf_i05275	175	EEN	R	*	-6	-9
lom300tf_i05275	175	EEN	R	*	-6	-9
lom300tf_i05286	961	EEN	Q	*	-6	-9
lom300tf_i05291	811	EEN	Q	K	1	0
lom300tf_i05309	717	ETT	N	K	0	1
lom300tf_i05309	717	ET	N	K	0	1
lom300tf_i05309	717	ET	N	K	0	1
lom300tf_i05309	717	ET	N	K	0	1
lom300tf_i05309	717	EET	N	K	0	1
lom300tf_i05309	717	ETT	N	K	0	1
lom300tf_i05315	1051	ETT	T	S	1	2
lom300tf_i05315	1051	EEN	T	S	1	2
lom300tf_i05315	1051	EEN	T	S	1	2
lom300tf_i05315	1051	EEN	T	S	1	2
lom300tf_i05315	1051	EEN	T	S	1	2
lom300tf_i05325	596	ETT	T	K	-1	-1
lom300tf_i05325	596	ET	T	K	-1	-1
lom300tf_i05325	596	ET	T	K	-1	-1
lom300tf_i05325	596	ET	T	K	-1	-1
lom300tf_i05325	332	EET	Q	L	-3	-2
lom300tf_i05325	596	EET	T	K	-1	-1
lom300tf_i05325	565	EEN	I	F	-1	0
lom300tf_i05325	1384	EEN	H	N	0	2
lom300tf_i05325	1930	EEN	L	I	1	1
lom300tf_i05325	332	EET	Q	L	-3	-2
lom300tf_i05325	596	EET	T	K	-1	-1
lom300tf_i05325	332	EET	Q	L	-3	-2
lom300tf_i05325	596	EET	T	K	-1	-1
lom300tf_i05325	332	EET	Q	L	-3	-2
lom300tf_i05325	596	EET	T	K	-1	-1
lom300tf_i05325	332	EET	Q	L	-3	-2
lom300tf_i05325	596	EET	T	K	-1	-1
lom300tf_i05325	596	EET	T	K	-1	-1
lom300tf_i05325	596	ETT	T	K	-1	-1
lom300tf_i05325	596	EEN	T	K	-1	-1
lom300tf_i05339	902	ET	R	L	-3	-5
lom300tf_i05339	584	EET	S	L	-3	-4
lom300tf_i05341	474	ETT	*	Y	-6	-9
lom300tf_i05357	620	EEN	Q	R	1	1
lom300tf_i05357	620	EEN	Q	R	1	1
lom300tf_i05363	812	ET	Y	F	3	4
lom300tf_i05363	812	ET	Y	F	3	4
lom300tf_i05367	685	EET	Q	E	2	2
lom300tf_i05377	58	EEN	L	F	0	0
lom300tf_i05377	537	EN	Q	H	1	3
lom300tf_i05377	58	EEN	L	F	0	0
lom300tf_i05377	58	EEN	L	F	0	0
lom300tf_i05377	58	EEN	L	F	0	0
lom300tf_i05379	23	EEN	Q	L	-3	-2
lom300tf_i05379	23	EEN	Q	L	-3	-2
lom300tf_i05379	23	EEN	Q	L	-3	-2
lom300tf_i05381	723	EEN	Q	H	1	3
lom300tf_i05385	1301	EEN	A	V	-1	0
lom300tf_i05385	1301	EN	A	V	-1	0
lom300tf_i05385	1301	EEN	A	V	-1	0
lom300tf_i05385	1301	EEN	A	V	-1	0
lom300tf_i05385	1301	EEN	A	V	-1	0
lom300tf_i05389	271	EEN	K	*	-6	-9
lom300tf_i05389	271	EEN	K	*	-6	-9
lom300tf_i05399	583	ETT	I	V	3	3
lom300tf_i05399	583	ET	I	V	3	3
lom300tf_i05399	583	ET	I	V	3	3
lom300tf_i05399	291	EET	E	D	1	4
lom300tf_i05399	291	EEN	E	D	1	4
lom300tf_i05399	583	EEN	I	V	3	3
lom300tf_i05399	515	EET	D	G	-2	-1
lom300tf_i05399	583	EET	I	V	3	3
lom300tf_i05399	583	ETT	I	V	3	3
lom300tf_i05399	291	EET	E	D	1	4
lom300tf_i05399	515	EET	D	G	-2	-1
lom300tf_i05399	583	EET	I	V	3	3
lom300tf_i05399	583	EET	I	V	3	3
lom300tf_i05399	515	ETT	D	G	-2	-1
lom300tf_i05399	583	ETT	I	V	3	3
lom300tf_i05399	515	EEN	D	G	-2	-1
lom300tf_i05399	1153	EEN	A	S	1	1
lom300tf_i05399	1153	EEN	A	S	1	1
lom300tf_i05403	685	ET	A	S	1	1
lom300tf_i05403	1145	ETT	T	K	-1	-1
lom300tf_i05413	468	ET	E	D	1	4
lom300tf_i05423	1060	ETT	Q	K	1	0
lom300tf_i05423	1060	EET	Q	K	1	0
lom300tf_i05423	1046	EEN	S	F	-3	-4
lom300tf_i05429	20	EEN	*	L	-6	-9
lom300tf_i05429	20	EEN	*	L	-6	-9
lom300tf_i05429	20	EEN	*	L	-6	-9
lom300tf_i05429	20	EEN	*	L	-6	-9
lom300tf_i05429	20	EEN	*	L	-6	-9
lom300tf_i05429	20	EEN	*	L	-6	-9
lom300tf_i05429	20	EEN	*	L	-6	-9
lom300tf_i05429	20	EEN	*	L	-6	-9
lom300tf_i05429	20	EEN	*	L	-6	-9
lom300tf_i05431	194	EEN	A	V	-1	0
lom300tf_i05431	204	EEN	L	F	0	0
lom300tf_i05431	204	EEN	L	F	0	0
lom300tf_i05439	704	EEN	T	K	-1	-1
lom300tf_i05439	704	EEN	T	K	-1	-1
lom300tf_i05439	704	EN	T	K	-1	-1
lom300tf_i05439	704	EEN	T	K	-1	-1
lom300tf_i05439	320	EEN	A	V	-1	0
lom300tf_i05439	704	EEN	T	K	-1	-1
lom300tf_i05439	320	EEN	A	V	-1	0
lom300tf_i05439	704	EEN	T	K	-1	-1
lom300tf_i05439	704	EN	T	K	-1	-1
lom300tf_i05439	704	EEN	T	K	-1	-1
lom300tf_i05445	361	EEN	P	T	-2	-1
lom300tf_i05445	360	EEN	H	Q	1	3
lom300tf_i05461	16	EEN	G	C	-4	-5
lom300tf_i05461	16	EEN	G	C	-4	-5
lom300tf_i05461	16	EEN	G	C	-4	-5
lom300tf_i05461	478	EEN	H	N	0	2
lom300tf_i05465	633	ET	K	N	0	1
lom300tf_i05465	636	ET	N	K	0	1
lom300tf_i05465	1243	EET	S	G	-1	0
lom300tf_i05465	1243	EET	S	G	-1	0
lom300tf_i05465	1243	EEN	S	G	-1	0
lom300tf_i05465	1249	EEN	Q	E	2	2
lom300tf_i05469	783	EET	D	E	1	4
lom300tf_i05469	784	EET	K	E	0	-1
lom300tf_i05469	635	ETT	A	V	-1	0
lom300tf_i05469	635	EEN	A	V	-1	0
lom300tf_i05469	783	EEN	D	E	1	4
lom300tf_i05469	784	EEN	K	E	0	-1
lom300tf_i05469	790	EEN	T	S	1	2
lom300tf_i05469	635	EN	A	V	-1	0
lom300tf_i05471	334	EEN	N	D	1	3
lom300tf_i05485	705	EEN	E	D	1	4
lom300tf_i05488	216	EEN	M	I	1	1
lom300tf_i05488	184	EN	V	F	-2	-3
lom300tf_i05488	216	EEN	M	I	1	1
lom300tf_i05488	216	EEN	M	I	1	1
lom300tf_i05488	184	EN	V	F	-2	-3
lom300tf_i05488	216	EEN	M	I	1	1
lom300tf_i05499	112	EEN	T	A	0	1
lom300tf_i05499	112	EEN	T	A	0	1
lom300tf_i05505	106	EEN	V	L	0	0
lom300tf_i05507	1312	EET	P	T	-2	-1
lom300tf_i05507	1039	ETT	G	C	-4	-5
lom300tf_i05507	1039	ETT	G	C	-4	-5
lom300tf_i05509	233	EEN	H	R	0	1
lom300tf_i05509	1132	EEN	R	S	-1	-1
lom300tf_i05509	233	EEN	H	R	0	1
lom300tf_i05509	1693	EEN	R	G	-3	-5
lom300tf_i05509	1693	EEN	R	G	-3	-5
lom300tf_i05509	1693	EN	R	G	-3	-5
lom300tf_i05509	1754	EN	T	K	-1	-1
lom300tf_i05509	1693	EEN	R	G	-3	-5
lom300tf_i05509	1693	EN	R	G	-3	-5
lom300tf_i05509	1754	EN	T	K	-1	-1
lom300tf_i05511	558	EET	E	D	1	4
lom300tf_i05525	669	EEN	D	E	1	4
lom300tf_i05525	564	EEN	R	S	-1	-1
lom300tf_i05525	569	EEN	D	V	-5	-4
lom300tf_i05525	669	EEN	D	E	1	4
lom300tf_i05525	669	EEN	D	E	1	4
lom300tf_i05525	669	EN	D	E	1	4
lom300tf_i05525	669	EEN	D	E	1	4
lom300tf_i05525	669	EN	D	E	1	4
lom300tf_i05531	510	EEN	E	D	1	4
lom300tf_i05535	1384	EN	I	V	3	3
lom300tf_i05539	1196	EEN	D	V	-5	-4
lom300tf_i05539	1405	EEN	I	V	3	3
lom300tf_i05539	1518	EEN	E	D	1	4
lom300tf_i05539	1222	EEN	P	S	-2	0
lom300tf_i05539	1337	EEN	P	H	-3	-1
lom300tf_i05539	1222	EEN	P	S	-2	0
lom300tf_i05539	1337	EEN	P	H	-3	-1
lom300tf_i05539	1222	EEN	P	S	-2	0
lom300tf_i05539	1337	EEN	P	H	-3	-1
lom300tf_i05539	1222	EEN	P	S	-2	0
lom300tf_i05539	1337	EEN	P	H	-3	-1
lom300tf_i05541	1225	ETT	R	W	-4	1
lom300tf_i05541	1225	ET	R	W	-4	1
lom300tf_i05541	1225	ET	R	W	-4	1
lom300tf_i05541	1225	ET	R	W	-4	1
lom300tf_i05541	1225	EET	R	W	-4	1
lom300tf_i05541	1225	EET	R	W	-4	1
lom300tf_i05541	1225	EET	R	W	-4	1
lom300tf_i05541	1225	EET	R	W	-4	1
lom300tf_i05541	670	ETT	L	V	0	0
lom300tf_i05541	1225	EET	R	W	-4	1
lom300tf_i05541	1225	EET	R	W	-4	1
lom300tf_i05541	1225	ETT	R	W	-4	1
lom300tf_i05541	670	ETT	L	V	0	0
lom300tf_i05541	220	EEN	I	V	3	3
lom300tf_i05541	217	EN	S	G	-1	0
lom300tf_i05541	344	EN	A	E	-1	0
lom300tf_i05541	217	EEN	S	G	-1	0
lom300tf_i05541	344	EEN	A	E	-1	0
lom300tf_i05541	220	EEN	I	V	3	3
lom300tf_i05541	220	EEN	I	V	3	3
lom300tf_i05541	217	EN	S	G	-1	0
lom300tf_i05541	344	EN	A	E	-1	0
lom300tf_i05541	220	EEN	I	V	3	3
lom300tf_i05545	811	EEN	P	S	-2	0
lom300tf_i05545	673	EN	I	V	3	3
lom300tf_i05545	460	EEN	V	L	0	0
lom300tf_i05545	673	EN	I	V	3	3
lom300tf_i05547	58	EEN	S	C	-2	-1
lom300tf_i05551	1516	ET	R	C	-5	-5
lom300tf_i05551	1516	EET	R	C	-5	-5
lom300tf_i05551	1516	EET	R	C	-5	-5
lom300tf_i05551	1516	EET	R	C	-5	-5
lom300tf_i05551	1516	EET	R	C	-5	-5
lom300tf_i05551	1516	EET	R	C	-5	-5
lom300tf_i05555	350	EEN	N	I	-4	-3
lom300tf_i05555	211	EEN	T	A	0	1
lom300tf_i05555	350	EEN	N	I	-4	-3
lom300tf_i05555	350	EEN	N	I	-4	-3
lom300tf_i05555	350	EEN	N	I	-4	-3
lom300tf_i05561	7	EEN	Q	*	-6	-9
lom300tf_i05561	56	EEN	Q	L	-3	-2
lom300tf_i05561	7	EEN	Q	*	-6	-9
lom300tf_i05561	7	EEN	Q	*	-6	-9
lom300tf_i05561	7	EEN	Q	*	-6	-9
lom300tf_i05561	7	EEN	Q	*	-6	-9
lom300tf_i05565	23	EEN	Y	F	3	4
lom300tf_i05583	137	ET	E	V	-3	-3
lom300tf_i05583	358	EEN	K	E	0	-1
lom300tf_i05583	358	EEN	K	E	0	-1
lom300tf_i05583	358	EEN	K	E	0	-1
lom300tf_i05583	358	EEN	K	E	0	-1
lom300tf_i05587	895	ET	T	S	1	2
lom300tf_i05587	1123	EEN	L	M	2	3
lom300tf_i05587	1123	EEN	L	M	2	3
lom300tf_i05593	764	EEN	T	S	1	2
lom300tf_i05593	811	EEN	V	F	-2	-3
lom300tf_i05613	366	ET	S	R	-1	-1
lom300tf_i05613	361	EEN	H	Y	1	-1
lom300tf_i05613	529	EEN	P	S	-2	0
lom300tf_i05621	543	ETT	I	M	1	1
lom300tf_i05621	543	ET	I	M	1	1
lom300tf_i05621	543	ET	I	M	1	1
lom300tf_i05621	543	ET	I	M	1	1
lom300tf_i05621	543	EET	I	M	1	1
lom300tf_i05621	543	EET	I	M	1	1
lom300tf_i05621	543	EET	I	M	1	1
lom300tf_i05621	543	EET	I	M	1	1
lom300tf_i05621	543	EET	I	M	1	1
lom300tf_i05621	543	EET	I	M	1	1
lom300tf_i05621	543	ETT	I	M	1	1
lom300tf_i05621	470	EEN	N	S	0	1
lom300tf_i05629	109	ET	M	L	2	3
lom300tf_i05629	794	EET	A	G	0	1
lom300tf_i05629	794	EEN	A	G	0	1
lom300tf_i05629	461	EET	A	V	-1	0
lom300tf_i05629	794	ETT	A	G	0	1
lom300tf_i05629	355	EEN	Q	*	-6	-9
lom300tf_i05629	461	EEN	A	V	-1	0
lom300tf_i05629	461	EEN	A	V	-1	0
lom300tf_i05633	90	EEN	Q	H	1	3
lom300tf_i05633	90	EEN	Q	H	1	3
lom300tf_i05633	90	EEN	Q	H	1	3
lom300tf_i05635	215	EET	T	I	-1	0
lom300tf_i05637	56	EEN	K	I	-4	-3
lom300tf_i05637	58	EEN	H	N	0	2
lom300tf_i05637	422	EEN	P	L	-4	-4
lom300tf_i05637	10	EEN	M	V	0	1
lom300tf_i05637	56	EEN	K	I	-4	-3
lom300tf_i05637	58	EEN	H	N	0	2
lom300tf_i05637	422	EEN	P	L	-4	-4
lom300tf_i05637	422	EEN	P	L	-4	-4
lom300tf_i05637	422	EEN	P	L	-4	-4
lom300tf_i05637	422	EEN	P	L	-4	-4
lom300tf_i05637	10	EEN	M	V	0	1
lom300tf_i05637	10	EEN	M	V	0	1
lom300tf_i05637	10	EEN	M	V	0	1
lom300tf_i05649	612	ET	K	N	0	1
lom300tf_i05649	637	ET	H	Y	1	-1
lom300tf_i05649	692	ET	T	I	-1	0
lom300tf_i05649	355	EEN	M	V	0	1
lom300tf_i05649	596	EET	A	V	-1	0
lom300tf_i05649	692	EET	T	I	-1	0
lom300tf_i05649	612	ETT	K	N	0	1
lom300tf_i05649	637	ETT	H	Y	1	-1
lom300tf_i05649	644	ETT	E	G	-3	-1
lom300tf_i05649	692	ETT	N	I	-4	-3
lom300tf_i05649	644	EET	E	G	-3	-1
lom300tf_i05649	637	EET	H	Y	1	-1
lom300tf_i05649	644	EET	E	G	-3	-1
lom300tf_i05649	692	EET	T	I	-1	0
lom300tf_i05649	692	ETT	N	I	-4	-3
lom300tf_i05649	709	EEN	P	S	-2	0
lom300tf_i05649	596	EEN	A	V	-1	0
lom300tf_i05649	670	EN	N	D	1	3
lom300tf_i05649	673	EN	D	Y	-4	-6
lom300tf_i05653	923	ET	D	G	-2	-1
lom300tf_i05653	923	ET	D	G	-2	-1
lom300tf_i05653	94	EEN	P	S	-2	0
lom300tf_i05653	923	ETT	D	G	-2	-1
lom300tf_i05653	83	EEN	G	V	-5	-3
lom300tf_i05661	1534	EET	R	W	-4	1
lom300tf_i05661	883	EEN	P	A	-1	1
lom300tf_i05661	883	EEN	P	A	-1	1
lom300tf_i05661	883	EEN	P	A	-1	1
lom300tf_i05664	101	EN	A	V	-1	0
lom300tf_i05664	101	EEN	A	V	-1	0
lom300tf_i05664	101	EN	A	V	-1	0
lom300tf_i05667	1047	ETT	D	E	1	4
lom300tf_i05667	1047	ET	D	E	1	4
lom300tf_i05667	1047	EEN	D	D	7	5
lom300tf_i05667	1047	EET	D	E	1	4
lom300tf_i05667	1047	EET	D	E	1	4
lom300tf_i05667	1047	EEN	D	E	1	4
lom300tf_i05667	1261	EEN	R	G	-3	-5
lom300tf_i05667	1261	EEN	R	G	-3	-5
lom300tf_i05667	1261	EEN	R	G	-3	-5
lom300tf_i05667	1047	EEN	D	E	1	4
lom300tf_i05667	1047	EEN	D	E	1	4
lom300tf_i05667	1047	EEN	D	E	1	4
lom300tf_i05669	679	EEN	Q	K	1	0
lom300tf_i05669	679	EEN	Q	K	1	0
lom300tf_i05673	705	EEN	K	N	0	1
lom300tf_i05673	705	EEN	K	N	0	1
lom300tf_i05673	705	EEN	K	N	0	1
lom300tf_i05673	705	EEN	K	N	0	1
lom300tf_i05677	179	EEN	D	G	-2	-1
lom300tf_i05677	98	EEN	P	L	-4	-4
lom300tf_i05677	98	EEN	P	L	-4	-4
lom300tf_i05677	98	EN	P	L	-4	-4
lom300tf_i05677	98	EEN	P	L	-4	-4
lom300tf_i05677	179	EEN	D	G	-2	-1
lom300tf_i05677	179	EEN	D	G	-2	-1
lom300tf_i05677	98	EN	P	L	-4	-4
lom300tf_i05677	179	EEN	D	G	-2	-1
lom300tf_i05687	974	ET	S	C	-2	-1
lom300tf_i05687	958	EET	Q	K	1	0
lom300tf_i05687	1026	EEN	E	D	1	4
lom300tf_i05687	958	EET	Q	K	1	0
lom300tf_i05687	774	EEN	E	D	1	4
lom300tf_i05690	590	ETT	T	R	-2	-3
lom300tf_i05690	601	ETT	M	V	0	1
lom300tf_i05690	590	ET	T	R	-2	-3
lom300tf_i05690	601	ET	M	V	0	1
lom300tf_i05690	590	ET	T	R	-2	-3
lom300tf_i05690	601	ET	M	V	0	1
lom300tf_i05690	590	EET	T	R	-2	-3
lom300tf_i05690	601	EET	M	V	0	1
lom300tf_i05690	590	EET	T	R	-2	-3
lom300tf_i05690	601	EET	M	V	0	1
lom300tf_i05690	590	EET	T	R	-2	-3
lom300tf_i05690	601	EET	M	V	0	1
lom300tf_i05690	590	EET	T	R	-2	-3
lom300tf_i05690	601	EET	M	V	0	1
lom300tf_i05690	590	EET	T	R	-2	-3
lom300tf_i05690	601	EET	M	V	0	1
lom300tf_i05690	590	EET	T	R	-2	-3
lom300tf_i05690	601	EET	M	V	0	1
lom300tf_i05690	590	ETT	T	R	-2	-3
lom300tf_i05690	601	ETT	M	V	0	1
lom300tf_i05690	31	ETT	G	*	-6	-9
lom300tf_i05690	310	EEN	K	E	0	-1
lom300tf_i05690	338	EEN	Y	F	3	4
lom300tf_i05690	310	EEN	K	E	0	-1
lom300tf_i05690	338	EEN	Y	F	3	4
lom300tf_i05690	310	EEN	K	E	0	-1
lom300tf_i05690	338	EEN	Y	F	3	4
lom300tf_i05690	338	EEN	Y	F	3	4
lom300tf_i05699	179	EEN	T	N	0	0
lom300tf_i05701	223	EN	R	C	-5	-5
lom300tf_i05701	572	EN	S	F	-3	-4
lom300tf_i05701	223	EN	R	C	-5	-5
lom300tf_i05713	971	ET	N	I	-4	-3
lom300tf_i05713	973	ET	V	F	-2	-3
lom300tf_i05713	959	EN	P	L	-4	-4
lom300tf_i05713	557	EEN	S	Y	-3	-4
lom300tf_i05713	959	EN	P	L	-4	-4
lom300tf_i05717	267	ETT	D	E	1	4
lom300tf_i05717	267	ETT	D	E	1	4
lom300tf_i05717	352	EEN	H	D	-2	-1
lom300tf_i05717	267	EN	D	E	1	4
lom300tf_i05721	239	EEN	G	V	-5	-3
lom300tf_i05721	239	EEN	G	V	-5	-3
lom300tf_i05721	305	EEN	S	L	-3	-4
lom300tf_i05721	305	EEN	S	L	-3	-4
lom300tf_i05721	239	EEN	G	V	-5	-3
lom300tf_i05725	912	EET	N	K	0	1
lom300tf_i05725	806	EN	A	V	-1	0
lom300tf_i05725	806	EN	A	V	-1	0
lom300tf_i05755	336	EEN	*	C	-6	-9
lom300tf_i05759	754	EN	K	E	0	-1
lom300tf_i05759	754	EN	K	E	0	-1
lom300tf_i05781	767	EEN	E	V	-3	-3
lom300tf_i05781	767	EEN	E	V	-3	-3
lom300tf_i05781	241	EN	V	L	0	0
lom300tf_i05781	241	EN	V	L	0	0
lom300tf_i05815	253	EEN	I	V	3	3
lom300tf_i05815	767	EEN	Y	F	3	4
lom300tf_i05821	335	EET	A	D	-3	-1
lom300tf_i05821	874	EEN	I	L	1	1
lom300tf_i05821	832	EEN	N	D	1	3
lom300tf_i05821	832	EEN	N	D	1	3
lom300tf_i05821	832	EEN	N	D	1	3
lom300tf_i05827	5	ET	T	I	-1	0
lom300tf_i05827	129	EET	N	K	0	1
lom300tf_i05827	5	EET	T	I	-1	0
lom300tf_i05827	129	EET	N	K	0	1
lom300tf_i05827	5	EET	T	I	-1	0
lom300tf_i05827	129	EET	N	K	0	1
lom300tf_i05827	5	EET	T	I	-1	0
lom300tf_i05827	129	EET	N	K	0	1
lom300tf_i05827	129	EET	N	K	0	1
lom300tf_i05827	898	EET	M	L	2	3
lom300tf_i05827	5	EET	T	I	-1	0
lom300tf_i05827	520	EEN	P	T	-2	-1
lom300tf_i05827	276	EEN	E	D	1	4
lom300tf_i05827	351	EEN	K	N	0	1
lom300tf_i05832	512	ET	T	K	-1	-1
lom300tf_i05832	40	EEN	L	V	0	0
lom300tf_i05832	667	EEN	R	G	-3	-5
lom300tf_i05832	40	EEN	L	V	0	0
lom300tf_i05832	667	EEN	R	G	-3	-5
lom300tf_i05832	40	EN	L	V	0	0
lom300tf_i05832	268	EN	P	S	-2	0
lom300tf_i05832	667	EN	R	G	-3	-5
lom300tf_i05832	40	EEN	L	V	0	0
lom300tf_i05832	268	EEN	P	S	-2	0
lom300tf_i05832	615	EEN	L	F	0	0
lom300tf_i05832	615	EEN	L	F	0	0
lom300tf_i05832	40	EN	L	V	0	0
lom300tf_i05832	268	EN	P	S	-2	0
lom300tf_i05832	667	EN	R	G	-3	-5
lom300tf_i05832	512	EEN	T	K	-1	-1
lom300tf_i05832	615	EEN	L	F	0	0
lom300tf_i05833	9	ETT	C	W	-4	-9
lom300tf_i05833	199	ETT	K	E	0	-1
lom300tf_i05833	9	ET	C	W	-4	-9
lom300tf_i05833	199	ET	K	E	0	-1
lom300tf_i05833	9	ET	C	W	-4	-9
lom300tf_i05833	199	ET	K	E	0	-1
lom300tf_i05833	9	ET	C	W	-4	-9
lom300tf_i05833	199	ET	K	E	0	-1
lom300tf_i05833	9	ET	C	W	-4	-9
lom300tf_i05833	199	ET	K	E	0	-1
lom300tf_i05833	9	EET	C	W	-4	-9
lom300tf_i05833	199	EET	K	E	0	-1
lom300tf_i05833	9	EEN	C	W	-4	-9
lom300tf_i05833	199	EEN	K	E	0	-1
lom300tf_i05833	199	EET	K	E	0	-1
lom300tf_i05833	9	EET	C	W	-4	-9
lom300tf_i05833	199	EET	K	E	0	-1
lom300tf_i05833	9	EET	C	W	-4	-9
lom300tf_i05833	199	EET	K	E	0	-1
lom300tf_i05833	9	ETT	C	W	-4	-9
lom300tf_i05833	199	ETT	K	E	0	-1
lom300tf_i05833	9	EET	C	W	-4	-9
lom300tf_i05833	199	EET	K	E	0	-1
lom300tf_i05833	9	EET	C	W	-4	-9
lom300tf_i05833	199	EET	K	E	0	-1
lom300tf_i05833	9	ETT	C	W	-4	-9
lom300tf_i05833	199	ETT	K	E	0	-1
lom300tf_i05833	9	ETT	C	W	-4	-9
lom300tf_i05833	199	ETT	K	E	0	-1
lom300tf_i05835	818	EET	Q	L	-3	-2
lom300tf_i05839	139	EEN	I	V	3	3
lom300tf_i05839	441	EEN	K	N	0	1
lom300tf_i05839	139	EEN	I	V	3	3
lom300tf_i05839	139	EEN	I	V	3	3
lom300tf_i05839	139	EEN	I	V	3	3
lom300tf_i05839	139	EEN	I	V	3	3
lom300tf_i05841	283	EEN	P	A	-1	1
lom300tf_i05847	662	EEN	S	C	-2	-1
lom300tf_i05847	662	EEN	S	C	-2	-1
lom300tf_i05847	662	EEN	S	C	-2	-1
lom300tf_i05865	89	EEN	R	I	-4	-3
lom300tf_i05865	89	EEN	R	I	-4	-3
lom300tf_i05873	443	EEN	H	R	0	1
lom300tf_i05875	16	EEN	V	F	-2	-3
lom300tf_i05877	119	EN	S	L	-3	-4
lom300tf_i05877	466	EN	R	S	-1	-1
lom300tf_i05877	119	EN	S	L	-3	-4
lom300tf_i05877	466	EN	R	S	-1	-1
lom300tf_i05887	235	EEN	N	Y	-3	-2
lom300tf_i05897	547	ET	L	V	0	0
lom300tf_i05903	699	EEN	D	E	1	4
lom300tf_i05903	699	EEN	D	E	1	4
lom300tf_i05903	699	EEN	D	E	1	4
lom300tf_i05907	575	ET	N	I	-4	-3
lom300tf_i05913	94	EET	L	V	0	0
lom300tf_i05913	515	EET	T	K	-1	-1
lom300tf_i05913	229	ETT	P	T	-2	-1
lom300tf_i05913	320	EEN	E	G	-3	-1
lom300tf_i05913	338	EEN	Q	R	1	1
lom300tf_i05917	83	ET	E	V	-3	-3
lom300tf_i05917	1259	EEN	S	I	-3	-3
lom300tf_i05917	1259	EEN	S	I	-3	-3
lom300tf_i05925	34	EEN	V	L	0	0
lom300tf_i05925	434	EEN	P	L	-4	-4
lom300tf_i05925	434	EEN	P	L	-4	-4
lom300tf_i05925	434	EEN	P	L	-4	-4
lom300tf_i05927	546	EEN	F	L	0	0
lom300tf_i05933	836	ETT	K	R	2	2
lom300tf_i05933	836	ET	K	R	2	2
lom300tf_i05933	836	ET	K	R	2	2
lom300tf_i05933	836	ET	K	R	2	2
lom300tf_i05933	836	ET	K	R	2	2
lom300tf_i05933	836	EET	K	R	2	2
lom300tf_i05933	626	EET	A	D	-3	-1
lom300tf_i05933	836	EET	K	R	2	2
lom300tf_i05933	836	EET	K	R	2	2
lom300tf_i05933	836	EET	K	R	2	2
lom300tf_i05933	836	EET	K	R	2	2
lom300tf_i05933	836	EET	K	R	2	2
lom300tf_i05933	836	ETT	K	R	2	2
lom300tf_i05933	71	EEN	A	V	-1	0
lom300tf_i05937	345	EEN	I	M	1	1
lom300tf_i05937	345	EEN	I	M	1	1
lom300tf_i05937	345	EEN	I	M	1	1
lom300tf_i05937	328	EN	V	V	5	5
lom300tf_i05937	345	EEN	I	M	1	1
lom300tf_i05943	437	EEN	E	V	-3	-3
lom300tf_i05943	367	EEN	Q	*	-6	-9
lom300tf_i05943	367	EEN	Q	*	-6	-9
lom300tf_i05943	367	EEN	Q	*	-6	-9
lom300tf_i05943	367	EEN	Q	*	-6	-9
lom300tf_i05945	490	EEN	T	S	1	2
lom300tf_i05945	490	EEN	T	S	1	2
lom300tf_i05945	314	EEN	P	L	-4	-4
lom300tf_i05945	490	EEN	T	S	1	2
lom300tf_i05955	1045	EEN	R	C	-5	-5
lom300tf_i05963	1276	EEN	R	C	-5	-5
lom300tf_i05973	7	EEN	I	V	3	3
lom300tf_i05978	653	ET	K	M	-2	0
lom300tf_i05978	1072	EEN	K	E	0	-1
lom300tf_i05978	931	EET	K	*	-6	-9
lom300tf_i05978	931	EET	K	*	-6	-9
lom300tf_i05978	668	ETT	K	M	-2	0
lom300tf_i05978	931	ETT	K	*	-6	-9
lom300tf_i05978	931	EN	K	*	-6	-9
lom300tf_i05983	908	EET	S	F	-3	-4
lom300tf_i05983	24	EEN	D	E	1	4
lom300tf_i05983	24	EEN	D	E	1	4
lom300tf_i05983	1133	EEN	H	R	0	1
lom300tf_i05983	24	EEN	D	E	1	4
lom300tf_i05983	1133	EEN	H	R	0	1
lom300tf_i05997	402	EEN	E	D	1	4
lom300tf_i06005	656	EEN	D	V	-5	-4
lom300tf_i06007	691	EEN	T	A	0	1
lom300tf_i06007	691	EEN	T	A	0	1
lom300tf_i06007	691	EEN	T	A	0	1
lom300tf_i06007	691	EEN	T	A	0	1
lom300tf_i06007	691	EEN	T	A	0	1
lom300tf_i06009	313	ETT	K	E	0	-1
lom300tf_i06009	458	ETT	S	Y	-3	-4
lom300tf_i06009	1010	EEN	T	R	-2	-3
lom300tf_i06013	146	ETT	P	Q	-2	-1
lom300tf_i06013	695	EET	E	V	-3	-3
lom300tf_i06013	698	EET	Q	R	1	1
lom300tf_i06013	695	EEN	E	V	-3	-3
lom300tf_i06013	698	EEN	Q	R	1	1
lom300tf_i06013	695	EEN	E	V	-3	-3
lom300tf_i06013	698	EEN	Q	R	1	1
lom300tf_i06013	523	EEN	T	A	0	1
lom300tf_i06019	482	EET	A	G	0	1
lom300tf_i06027	847	ET	M	L	2	3
lom300tf_i06027	860	ET	T	K	-1	-1
lom300tf_i06027	838	ETT	T	S	1	2
lom300tf_i06027	847	EET	M	L	2	3
lom300tf_i06027	860	EET	T	K	-1	-1
lom300tf_i06027	836	EEN	K	M	-2	0
lom300tf_i06029	125	EEN	T	I	-1	0
lom300tf_i06029	125	EEN	T	I	-1	0
lom300tf_i06029	125	EEN	T	I	-1	0
lom300tf_i06029	125	EEN	T	I	-1	0
lom300tf_i06029	125	EEN	T	I	-1	0
lom300tf_i06029	125	EEN	T	I	-1	0
lom300tf_i06033	1029	EEN	K	N	0	1
lom300tf_i06033	425	EEN	D	G	-2	-1
lom300tf_i06037	475	EEN	K	E	0	-1
lom300tf_i06037	250	EEN	S	C	-2	-1
lom300tf_i06037	475	EEN	K	E	0	-1
lom300tf_i06037	250	EEN	S	C	-2	-1
lom300tf_i06037	250	EEN	S	C	-2	-1
lom300tf_i06037	250	EEN	S	C	-2	-1
lom300tf_i06041	929	EEN	E	V	-3	-3
lom300tf_i06041	1310	EEN	A	D	-3	-1
lom300tf_i06041	1053	EEN	Q	H	1	3
lom300tf_i06041	1053	EN	Q	H	1	3
lom300tf_i06041	1053	EEN	Q	H	1	3
lom300tf_i06041	929	EEN	E	V	-3	-3
lom300tf_i06041	1310	EEN	A	D	-3	-1
lom300tf_i06041	929	EEN	E	V	-3	-3
lom300tf_i06041	1310	EEN	A	D	-3	-1
lom300tf_i06041	1053	EN	Q	H	1	3
lom300tf_i06041	929	EEN	E	V	-3	-3
lom300tf_i06041	1310	EEN	A	D	-3	-1
lom300tf_i06053	770	ETT	Y	C	-4	-1
lom300tf_i06053	773	ETT	N	S	0	1
lom300tf_i06053	770	ET	Y	C	-4	-1
lom300tf_i06053	773	ET	N	S	0	1
lom300tf_i06053	770	ET	Y	C	-4	-1
lom300tf_i06053	773	ET	N	S	0	1
lom300tf_i06053	770	EET	Y	C	-4	-1
lom300tf_i06053	773	EET	N	S	0	1
lom300tf_i06053	770	ETT	Y	C	-4	-1
lom300tf_i06053	773	ETT	N	S	0	1
lom300tf_i06065	337	EEN	T	A	0	1
lom300tf_i06065	826	EN	D	Y	-4	-6
lom300tf_i06065	337	EEN	T	A	0	1
lom300tf_i06065	337	EEN	T	A	0	1
lom300tf_i06065	337	EEN	T	A	0	1
lom300tf_i06071	1118	ETT	N	I	-4	-3
lom300tf_i06071	1524	ETT	H	Q	1	3
lom300tf_i06071	1524	ET	H	Q	1	3
lom300tf_i06071	1397	EET	N	I	-4	-3
lom300tf_i06071	1118	EET	N	I	-4	-3
lom300tf_i06071	1118	EET	N	I	-4	-3
lom300tf_i06071	1345	EET	D	Y	-4	-6
lom300tf_i06071	1118	EET	N	I	-4	-3
lom300tf_i06071	1397	ETT	N	I	-4	-3
lom300tf_i06075	596	EN	T	M	-1	-1
lom300tf_i06075	596	EN	T	M	-1	-1
lom300tf_i06081	157	EEN	R	G	-3	-5
lom300tf_i06103	106	EET	M	L	2	3
lom300tf_i06103	295	EEN	E	*	-6	-9
lom300tf_i06107	79	EEN	I	V	3	3
lom300tf_i06109	389	EEN	H	R	0	1
lom300tf_i06125	169	EEN	L	I	1	1
lom300tf_i06133	13	EEN	S	G	-1	0
lom300tf_i06133	13	EEN	S	G	-1	0
lom300tf_i06133	750	EEN	L	F	0	0
lom300tf_i06133	846	EEN	D	E	1	4
lom300tf_i06133	13	EN	S	G	-1	0
lom300tf_i06141	584	EET	A	G	0	1
lom300tf_i06141	595	EEN	R	G	-3	-5
lom300tf_i06141	703	EEN	S	G	-1	0
lom300tf_i06141	595	EEN	R	G	-3	-5
lom300tf_i06141	315	EN	*	C	-6	-9
lom300tf_i06141	595	EN	R	G	-3	-5
lom300tf_i06141	595	EEN	R	G	-3	-5
lom300tf_i06141	703	EEN	S	G	-1	0
lom300tf_i06141	595	EEN	R	G	-3	-5
lom300tf_i06141	315	EN	*	C	-6	-9
lom300tf_i06141	595	EEN	R	G	-3	-5
lom300tf_i06151	234	ET	D	E	1	4
lom300tf_i06151	166	ETT	N	D	1	3
lom300tf_i06151	70	EEN	Q	E	2	2
lom300tf_i06151	70	EEN	Q	E	2	2
lom300tf_i06151	70	EEN	Q	E	2	2
lom300tf_i06159	400	EET	R	C	-5	-5
lom300tf_i06159	400	EET	R	C	-5	-5
lom300tf_i06159	295	ETT	K	E	0	-1
lom300tf_i06161	185	EET	K	I	-4	-3
lom300tf_i06169	707	EEN	T	M	-1	-1
lom300tf_i06171	850	ETT	Q	*	-6	-9
lom300tf_i06171	648	EEN	Q	H	1	3
lom300tf_i06171	648	EEN	Q	H	1	3
lom300tf_i06171	648	EEN	Q	H	1	3
lom300tf_i06171	648	EEN	Q	H	1	3
lom300tf_i06177	406	ET	M	V	0	1
lom300tf_i06177	467	EET	A	D	-3	-1
lom300tf_i06181	141	EEN	D	E	1	4
lom300tf_i06181	184	EEN	M	L	2	3
lom300tf_i06183	876	EET	F	L	0	0
lom300tf_i06183	568	EN	L	M	2	3
lom300tf_i06183	568	EN	L	M	2	3
lom300tf_i06205	1174	EEN	G	C	-4	-5
lom300tf_i06205	898	EET	G	C	-4	-5
lom300tf_i06205	329	EET	K	R	2	2
lom300tf_i06205	1303	EEN	H	N	0	2
lom300tf_i06205	969	EN	E	D	1	4
lom300tf_i06205	1303	EEN	H	N	0	2
lom300tf_i06205	1303	EEN	H	N	0	2
lom300tf_i06205	969	EN	E	D	1	4
lom300tf_i06205	1303	EEN	H	N	0	2
lom300tf_i06211	1666	EET	H	Y	1	-1
lom300tf_i06237	613	ET	P	T	-2	-1
lom300tf_i06237	595	EEN	K	E	0	-1
lom300tf_i06237	595	EEN	K	E	0	-1
lom300tf_i06237	595	EEN	K	E	0	-1
lom300tf_i06245	118	EEN	I	V	3	3
lom300tf_i06245	118	EEN	I	V	3	3
lom300tf_i06245	458	EEN	T	M	-1	-1
lom300tf_i06245	118	EEN	I	V	3	3
lom300tf_i06251	150	EEN	D	E	1	4
lom300tf_i06251	150	EEN	D	E	1	4
lom300tf_i06251	150	EEN	D	E	1	4
lom300tf_i06251	150	EEN	D	E	1	4
lom300tf_i06261	414	EEN	I	M	1	1
lom300tf_i06261	476	EEN	C	F	-3	-7
lom300tf_i06261	494	EEN	G	V	-5	-3
lom300tf_i06261	414	EEN	I	M	1	1
lom300tf_i06261	414	EEN	I	M	1	1
lom300tf_i06261	414	EEN	I	M	1	1
lom300tf_i06277	843	EET	E	D	1	4
lom300tf_i06277	95	EEN	K	M	-2	0
lom300tf_i06277	845	EEN	D	G	-2	-1
lom300tf_i06291	629	EEN	A	E	-1	0
lom300tf_i06301	322	EET	N	Y	-3	-2
lom300tf_i06301	322	EEN	N	Y	-3	-2
lom300tf_i06305	305	EEN	E	V	-3	-3
lom300tf_i06305	286	EEN	N	Y	-3	-2
lom300tf_i06305	295	EEN	K	*	-6	-9
lom300tf_i06313	126	EEN	K	N	0	1
lom300tf_i06313	126	EEN	K	N	0	1
lom300tf_i06313	126	EEN	K	N	0	1
lom300tf_i06313	126	EEN	K	N	0	1
lom300tf_i06313	126	EEN	K	N	0	1
lom300tf_i06313	126	EEN	K	N	0	1
lom300tf_i06313	126	EEN	K	N	0	1
lom300tf_i06315	75	EEN	K	N	0	1
lom300tf_i06315	75	EEN	K	N	0	1
lom300tf_i06315	75	EEN	K	N	0	1
lom300tf_i06315	75	EEN	K	N	0	1
lom300tf_i06315	75	EEN	K	N	0	1
lom300tf_i06315	75	EEN	K	N	0	1
lom300tf_i06315	75	EEN	K	N	0	1
lom300tf_i06317	136	EEN	R	S	-1	-1
lom300tf_i06317	136	EET	R	S	-1	-1
lom300tf_i06317	71	EET	S	Y	-3	-4
lom300tf_i06317	136	ETT	R	S	-1	-1
lom300tf_i06317	136	EEN	R	S	-1	-1
lom300tf_i06317	175	EEN	H	N	0	2
lom300tf_i06317	175	EEN	H	N	0	2
lom300tf_i06317	65	EN	T	I	-1	0
lom300tf_i06317	175	EEN	H	N	0	2
lom300tf_i06319	14	EEN	A	G	0	1
lom300tf_i06321	194	EET	P	L	-4	-4
lom300tf_i06321	194	EET	P	L	-4	-4
lom300tf_i06323	647	ET	Q	L	-3	-2
lom300tf_i06327	1329	EEN	N	K	0	1
lom300tf_i06327	1330	EEN	K	E	0	-1
lom300tf_i06329	315	EET	I	M	1	1
lom300tf_i06329	315	EEN	I	M	1	1
lom300tf_i06329	315	EEN	I	M	1	1
lom300tf_i06329	315	EEN	I	M	1	1
lom300tf_i06329	315	EEN	I	M	1	1
lom300tf_i06337	448	EEN	T	A	0	1
lom300tf_i06337	448	EEN	T	A	0	1
lom300tf_i06337	448	EEN	T	A	0	1
lom300tf_i06337	448	EEN	T	A	0	1
lom300tf_i06337	397	EN	V	L	0	0
lom300tf_i06337	448	EEN	T	A	0	1
lom300tf_i06337	397	EN	V	L	0	0
lom300tf_i06341	1	ET	T	S	1	2
lom300tf_i06341	202	EEN	S	C	-2	-1
lom300tf_i06343	1226	ETT	T	K	-1	-1
lom300tf_i06343	1015	ET	L	V	0	0
lom300tf_i06343	1015	EET	L	V	0	0
lom300tf_i06343	1451	ETT	A	V	-1	0
lom300tf_i06343	1226	EET	T	K	-1	-1
lom300tf_i06343	1451	ETT	A	V	-1	0
lom300tf_i06343	1041	EEN	M	I	1	1
lom300tf_i06343	1226	EN	T	K	-1	-1
lom300tf_i06343	1226	EEN	T	K	-1	-1
lom300tf_i06343	1383	EEN	K	N	0	1
lom300tf_i06343	1390	EEN	H	Y	1	-1
lom300tf_i06389	1034	EEN	S	F	-3	-4
lom300tf_i06393	170	EET	*	W	-6	-9
lom300tf_i06395	1154	EEN	N	I	-4	-3
lom300tf_i06395	520	EET	P	T	-2	-1
lom300tf_i06395	605	EET	Y	F	3	4
lom300tf_i06395	488	EET	G	V	-5	-3
lom300tf_i06395	445	EEN	G	C	-4	-5
lom300tf_i06395	476	EEN	P	L	-4	-4
lom300tf_i06395	520	EEN	P	T	-2	-1
lom300tf_i06395	589	EEN	M	V	0	1
lom300tf_i06395	664	EEN	H	N	0	2
lom300tf_i06395	673	EEN	K	E	0	-1
lom300tf_i06395	445	EN	G	C	-4	-5
lom300tf_i06395	471	EN	L	F	0	0
lom300tf_i06395	520	EN	P	T	-2	-1
lom300tf_i06395	553	EN	A	S	1	1
lom300tf_i06395	620	EN	S	C	-2	-1
lom300tf_i06395	664	EN	H	N	0	2
lom300tf_i06395	673	EN	K	E	0	-1
lom300tf_i06395	445	EEN	G	C	-4	-5
lom300tf_i06395	471	EEN	L	F	0	0
lom300tf_i06395	515	EEN	H	L	-4	-3
lom300tf_i06395	520	EEN	P	T	-2	-1
lom300tf_i06395	553	EEN	A	S	1	1
lom300tf_i06395	589	EEN	M	V	0	1
lom300tf_i06395	619	EEN	T	S	1	2
lom300tf_i06395	634	EEN	N	D	1	3
lom300tf_i06395	639	EEN	I	M	1	1
lom300tf_i06395	664	EEN	H	N	0	2
lom300tf_i06397	1045	ET	L	V	0	0
lom300tf_i06397	282	EEN	D	E	1	4
lom300tf_i06397	323	EEN	T	R	-2	-3
lom300tf_i06397	323	EN	T	R	-2	-3
lom300tf_i06401	19	EEN	H	D	-2	-1
lom300tf_i06401	19	EEN	H	D	-2	-1
lom300tf_i06401	19	EEN	H	D	-2	-1
lom300tf_i06405	476	EEN	Q	R	1	1
lom300tf_i06405	105	ETT	E	D	1	4
lom300tf_i06405	105	ETT	E	D	1	4
lom300tf_i06407	334	EEN	V	L	0	0
lom300tf_i06407	508	EEN	T	A	0	1
lom300tf_i06407	508	EEN	T	A	0	1
lom300tf_i06409	941	EET	S	C	-2	-1
lom300tf_i06409	1036	ETT	S	G	-1	0
lom300tf_i06409	736	EEN	M	V	0	1
lom300tf_i06409	736	EEN	M	V	0	1
lom300tf_i06409	736	EEN	M	V	0	1
lom300tf_i06411	536	EEN	T	N	0	0
lom300tf_i06411	716	EN	*	W	-6	-9
lom300tf_i06411	536	EEN	T	N	0	0
lom300tf_i06411	716	EN	*	W	-6	-9
lom300tf_i06423	161	EN	E	G	-3	-1
lom300tf_i06423	161	EN	E	G	-3	-1
lom300tf_i06437	176	ET	Q	L	-3	-2
lom300tf_i06437	83	EEN	A	D	-3	-1
lom300tf_i06439	535	EEN	N	D	1	3
lom300tf_i06439	535	EEN	N	D	1	3
lom300tf_i06443	668	ET	G	V	-5	-3
lom300tf_i06443	295	EEN	T	A	0	1
lom300tf_i06443	295	EEN	T	A	0	1
lom300tf_i06443	295	EEN	T	A	0	1
lom300tf_i06443	295	EEN	T	A	0	1
lom300tf_i06453	154	EEN	I	V	3	3
lom300tf_i06473	209	ETT	Q	L	-3	-2
lom300tf_i06473	211	ETT	E	*	-6	-9
lom300tf_i06475	900	EET	E	D	1	4
lom300tf_i06479	395	EEN	N	I	-4	-3
lom300tf_i06481	1201	EEN	M	V	0	1
lom300tf_i06481	601	EN	I	V	3	3
lom300tf_i06483	385	ET	I	V	3	3
lom300tf_i06483	1140	EET	M	I	1	1
lom300tf_i06483	1367	EEN	G	V	-5	-3
lom300tf_i06483	936	EEN	Q	H	1	3
lom300tf_i06483	936	EEN	Q	H	1	3
lom300tf_i06483	1367	EN	G	V	-5	-3
lom300tf_i06483	936	EEN	Q	H	1	3
lom300tf_i06491	811	ETT	L	L	5	6
lom300tf_i06491	277	EEN	K	E	0	-1
lom300tf_i06491	811	ETT	L	L	5	6
lom300tf_i06491	811	EET	L	L	5	6
lom300tf_i06491	811	ETT	L	L	5	6
lom300tf_i06491	544	EEN	P	T	-2	-1
lom300tf_i06491	637	EEN	N	D	1	3
lom300tf_i06491	132	EN	L	F	0	0
lom300tf_i06491	544	EEN	P	T	-2	-1
lom300tf_i06491	544	EEN	P	T	-2	-1
lom300tf_i06491	132	EN	L	F	0	0
lom300tf_i06491	544	EEN	P	T	-2	-1
lom300tf_i06493	769	EEN	L	I	1	1
lom300tf_i06493	769	EEN	L	I	1	1
lom300tf_i06493	769	EEN	L	I	1	1
lom300tf_i06503	1202	EEN	A	G	0	1
lom300tf_i06503	470	EEN	Y	F	3	4
lom300tf_i06503	1202	EEN	A	G	0	1
lom300tf_i06503	1202	EEN	A	G	0	1
lom300tf_i06503	1202	EEN	A	G	0	1
lom300tf_i06513	843	EET	D	E	1	4
lom300tf_i06513	845	EET	D	V	-5	-4
lom300tf_i06513	737	EEN	K	R	2	2
lom300tf_i06513	843	EN	D	E	1	4
lom300tf_i06513	845	EN	D	V	-5	-4
lom300tf_i06513	737	EEN	K	R	2	2
lom300tf_i06513	737	EEN	K	R	2	2
lom300tf_i06513	737	EEN	K	R	2	2
lom300tf_i06519	215	EET	S	Y	-3	-4
lom300tf_i06519	445	EET	Q	*	-6	-9
lom300tf_i06519	452	EET	S	F	-3	-4
lom300tf_i06519	448	EEN	S	C	-2	-1
lom300tf_i06519	452	EEN	S	F	-3	-4
lom300tf_i06519	454	EEN	P	S	-2	0
lom300tf_i06519	464	EEN	T	N	0	0
lom300tf_i06519	103	EN	H	Y	1	-1
lom300tf_i06519	152	EN	T	I	-1	0
lom300tf_i06519	215	EN	S	Y	-3	-4
lom300tf_i06521	751	EEN	S	G	-1	0
lom300tf_i06521	751	EEN	S	G	-1	0
lom300tf_i06521	751	EEN	S	G	-1	0
lom300tf_i06521	751	EEN	S	G	-1	0
lom300tf_i06531	251	EEN	A	G	0	1
lom300tf_i06531	658	EEN	S	C	-2	-1
lom300tf_i06531	676	EEN	L	F	0	0
lom300tf_i06531	629	EEN	S	L	-3	-4
lom300tf_i06531	629	EEN	S	L	-3	-4
lom300tf_i06531	629	EEN	S	L	-3	-4
lom300tf_i06531	382	EEN	P	S	-2	0
lom300tf_i06537	478	EEN	T	S	1	2
lom300tf_i06551	656	EEN	C	F	-3	-7
lom300tf_i06567	574	ET	R	C	-5	-5
lom300tf_i06567	578	ET	A	V	-1	0
lom300tf_i06571	188	ETT	Y	F	3	4
lom300tf_i06571	188	EEN	Y	F	3	4
lom300tf_i06579	64	EEN	K	*	-6	-9
lom300tf_i06579	188	EEN	S	L	-3	-4
lom300tf_i06579	8	EN	S	L	-3	-4
lom300tf_i06579	188	EN	S	L	-3	-4
lom300tf_i06579	8	EEN	S	L	-3	-4
lom300tf_i06579	64	EEN	K	*	-6	-9
lom300tf_i06579	188	EEN	S	L	-3	-4
lom300tf_i06579	64	EEN	K	*	-6	-9
lom300tf_i06579	188	EEN	S	L	-3	-4
lom300tf_i06579	8	EN	S	L	-3	-4
lom300tf_i06579	188	EN	S	L	-3	-4
lom300tf_i06579	64	EEN	K	*	-6	-9
lom300tf_i06579	188	EEN	S	L	-3	-4
lom300tf_i06595	418	EET	T	A	0	1
lom300tf_i06595	446	EET	W	L	-3	-3
lom300tf_i06597	200	EEN	T	I	-1	0
lom300tf_i06597	244	EEN	N	D	1	3
lom300tf_i06610	468	ETT	N	K	0	1
lom300tf_i06610	468	ET	N	K	0	1
lom300tf_i06610	468	ET	N	K	0	1
lom300tf_i06610	468	ET	N	K	0	1
lom300tf_i06610	468	ET	N	K	0	1
lom300tf_i06610	468	EET	N	K	0	1
lom300tf_i06610	468	EEN	N	K	0	1
lom300tf_i06610	468	EET	N	K	0	1
lom300tf_i06610	468	EET	N	K	0	1
lom300tf_i06610	517	EET	L	V	0	0
lom300tf_i06610	468	EET	N	K	0	1
lom300tf_i06610	468	ETT	N	K	0	1
lom300tf_i06610	468	EET	N	K	0	1
lom300tf_i06610	468	EET	N	K	0	1
lom300tf_i06610	517	EET	L	V	0	0
lom300tf_i06610	468	ETT	N	K	0	1
lom300tf_i06610	468	ETT	N	K	0	1
lom300tf_i06610	517	EEN	L	V	0	0
lom300tf_i06610	517	EEN	L	V	0	0
lom300tf_i06610	517	EEN	L	V	0	0
[truncated: 57,183 more rows]
