# Supplementary material for: No evidence for accumulation of deleterious mutations and fitness degradation in clonal fish hybrids: Abandoning sex without regrets
Source: Mol Ecol. 2020 Aug 4;29(16):3038–55. doi: 10.1111/mec.15539 (PMC7540418; doi:10.1111/mec.15539)
Supplement: Supplementary file 6 — Data S4 [file MEC-29-3038-s006.xlsx]

## Sheet: Readme
Supplementary data 4 – Phenotypic and fitness data of young and old clones:
This file contains four datasets for the phenotypic and fitness analyses, each on a separate sheet. For the first three datasets, the samples are organized in rows, while for egg size dataset, the samples are organized in columns.
Clark’s index
clone_category = young / old
season = spring / fall
clarks_index
Gonadosomatic index (GSI)
clone_category = young / old
season = spring / fall
gsi
Relative fecundity
clone_category = young / old
season = spring / fall
relative_fecundity
Egg size
data on egg size from 20 samples and 250 eggs each (see Methods):
5 old spring
5 old fall
5 young spring
5 young fall

## Sheet: Clark's index
clone_category	season	clarks_index
old	spring	0.0058181
old	spring	0.00659882
old	spring	0.00614914
old	spring	0.00607682
old	spring	0.00618521
old	spring	0.00571019
old	spring	0.00622459
old	spring	0.005786
old	spring	0.00549573
old	spring	0.00639205
old	spring	0.00601413
old	spring	0.00693164
old	fall	0.0072524
old	fall	0.00616437
old	fall	0.00592353
old	fall	0.006125
old	fall	0.00763851
old	fall	0.00671426
old	fall	0.00606747
old	fall	0.00613947
old	fall	0.00651944
old	fall	0.0072068
old	fall	0.00687925
old	fall	0.00758065
old	fall	0.00544658
old	fall	0.00687509
old	fall	0.00605178
old	fall	0.00571484
old	fall	0.00622155
old	fall	0.00664686
old	fall	0.00608094
old	fall	0.00688755
old	fall	0.00563647
old	fall	0.00605192
old	fall	0.00590658
old	fall	0.00617244
old	fall	0.00580989
old	fall	0.00617007
old	fall	0.00655078
old	fall	0.00560316
old	fall	0.00606988
old	fall	0.00402241
old	fall	0.010495
old	fall	0.00636031
old	fall	0.00639732
old	fall	0.00580337
old	fall	0.00509242
old	fall	0.00881545
old	fall	0.00525388
old	fall	0.00537426
old	fall	0.0055959
old	fall	0.00526933
young	spring	0.00612114
young	spring	0.00568359
young	spring	0.00654345
young	spring	0.00572878
young	spring	0.00564621
young	spring	0.00579062
young	spring	0.00660335
young	spring	0.00614207
young	fall	0.00722092
young	fall	0.00895583
young	fall	0.00612461
young	fall	0.00758984
young	fall	0.00799739
young	fall	0.00790393
young	fall	0.00687973
young	fall	0.00778018
young	fall	0.00765006
young	fall	0.00754168
young	fall	0.00725585
young	fall	0.00764062
young	fall	0.00580523
young	fall	0.00531241
young	fall	0.00442668
young	fall	0.00685045
young	fall	0.00716542
young	fall	0.00727971
young	fall	0.00655412
young	fall	0.00650475
young	fall	0.00696934
young	fall	0.00607901
young	fall	0.00665443
young	fall	0.00583548
young	fall	0.00664016
young	fall	0.005679
young	fall	0.00735743
young	fall	0.00463467
young	fall	0.00698052
young	fall	0.00520503
young	fall	0.00630139
young	fall	0.00608024
young	fall	0.0069339
young	fall	0.0066198
young	fall	0.0055358
young	fall	0.00579935
young	fall	0.0051541
young	fall	0.00467072
young	fall	0.0056347
young	fall	0.00538536

## Sheet: Gonadosomatic index (GSI)
clone_category	season	gsi
old	spring	1.92
old	spring	11.22
old	spring	13.08
old	spring	18.6
old	spring	14.65
old	spring	13.54
old	spring	8.35
old	spring	14.21
old	spring	20.05
old	spring	10.61
old	spring	12.23
old	spring	16.94
old	fall	3.49
old	fall	5.84
old	fall	4.89
old	fall	13.7
old	fall	11.39
old	fall	9.3
old	fall	10.62
old	fall	10.82
old	fall	8.53
old	fall	7.83
old	fall	10.84
old	fall	7.41
old	fall	9.59
old	fall	13.79
old	fall	16.33
old	fall	5.49
old	fall	3.83
old	fall	6.18
old	fall	15.67
old	fall	6.12
old	fall	6.64
old	fall	4.26
old	fall	6.02
old	fall	16.89
old	fall	6.02
old	fall	11.84
old	fall	8.56
old	fall	8.67
young	spring	15.26
young	spring	7.3
young	spring	10.99
young	spring	14.66
young	spring	7.15
young	spring	6.83
young	spring	9.34
young	spring	8.96
young	fall	6.28
young	fall	7.55
young	fall	2.2
young	fall	8.55
young	fall	10.45
young	fall	5.5
young	fall	6.97
young	fall	6.29
young	fall	7.29
young	fall	7.61
young	fall	3.03
young	fall	2.35
young	fall	2.09
young	fall	1.89
young	fall	4.55
young	fall	2.53
young	fall	3.43
young	fall	3.37
young	fall	3.39
young	fall	3.35
young	fall	1.99
young	fall	4.6
young	fall	6.41
young	fall	4.25
young	fall	5.29
young	fall	3.08
young	fall	3.95
young	fall	2.22

## Sheet: relative fecundity
clone_category	season	relative_fecundity
old	spring	163
old	spring	165
old	spring	234
old	spring	146
old	spring	156
old	spring	116
old	spring	170
old	spring	157
old	spring	143
old	spring	158
old	spring	154
old	fall	36
old	fall	51
old	fall	73
old	fall	57
old	fall	91
old	fall	54
old	fall	122
old	fall	44
old	fall	80
old	fall	87
old	fall	33
old	fall	86
old	fall	91
old	fall	155
young	spring	200
young	spring	90
young	spring	121
young	spring	155
young	spring	74
young	spring	70
young	spring	151
young	spring	90
young	fall	87
young	fall	119
young	fall	174
young	fall	158
young	fall	86
young	fall	114
young	fall	93
young	fall	69
young	fall	143
young	fall	44
young	fall	57
young	fall	27
young	fall	30
young	fall	71

## Sheet: egg size
old	old	old	old	old	old	old	old	old	old	young	young	young	young	young	young	young	young	young	young
spring	spring	spring	spring	spring	fall	fall	fall	fall	fall	spring	spring	spring	spring	spring	fall	fall	fall	fall	fall
sample1	sample2	sample3	sample4	sample5	sample6	sample7	sample8	sample9	sample10	sample11	sample12	sample13	sample14	sample15	sample16	sample17	sample18	sample19	sample20
0.11	0.08	0.08	0.14	0.08	0.06	0.08	0.08	0.11	0.06	0.08	0.08	0.11	0.08	0.08	0.08	0.08	0.08	0.11	0.11
0.11	0.08	0.08	0.14	0.08	0.11	0.08	0.11	0.11	0.08	0.08	0.08	0.14	0.08	0.08	0.08	0.08	0.11	0.11	0.11
0.14	0.11	0.08	0.14	0.08	0.11	0.08	0.11	0.11	0.11	0.11	0.08	0.14	0.14	0.08	0.11	0.08	0.11	0.14	0.14
0.14	0.11	0.11	0.14	0.08	0.14	0.08	0.11	0.14	0.14	0.11	0.08	0.14	0.14	0.11	0.11	0.08	0.11	0.14	0.14
0.14	0.11	0.11	0.14	0.08	0.14	0.08	0.11	0.14	0.17	0.11	0.08	0.14	0.14	0.11	0.14	0.08	0.11	0.14	0.14
0.14	0.11	0.11	0.14	0.08	0.14	0.08	0.14	0.14	0.22	0.11	0.08	0.14	0.14	0.11	0.14	0.08	0.14	0.14	0.17
0.14	0.11	0.11	0.14	0.08	0.17	0.08	0.14	0.14	0.25	0.11	0.08	0.14	0.14	0.11	0.14	0.08	0.14	0.14	0.17
0.14	0.11	0.14	0.14	0.08	0.17	0.11	0.14	0.14	0.25	0.11	0.11	0.14	0.14	0.11	0.14	0.08	0.14	0.14	0.17
0.14	0.14	0.14	0.14	0.11	0.17	0.11	0.14	0.14	0.28	0.11	0.11	0.14	0.14	0.11	0.14	0.08	0.14	0.14	0.17
0.14	0.14	0.14	0.14	0.11	0.17	0.11	0.14	0.17	0.28	0.14	0.11	0.14	0.14	0.11	0.14	0.08	0.14	0.14	0.17
0.14	0.14	0.14	0.14	0.11	0.17	0.11	0.14	0.17	0.28	0.14	0.11	0.14	0.14	0.14	0.14	0.11	0.14	0.14	0.2
0.14	0.14	0.14	0.14	0.11	0.17	0.11	0.14	0.17	0.28	0.14	0.11	0.14	0.14	0.14	0.14	0.11	0.14	0.17	0.2
0.14	0.14	0.14	0.14	0.11	0.17	0.11	0.14	0.17	0.28	0.14	0.11	0.14	0.14	0.14	0.17	0.11	0.14	0.17	0.2
0.14	0.14	0.14	0.14	0.11	0.17	0.11	0.14	0.17	0.28	0.14	0.14	0.14	0.14	0.14	0.17	0.11	0.14	0.17	0.22
0.14	0.14	0.14	0.14	0.11	0.2	0.11	0.14	0.17	0.28	0.14	0.14	0.14	0.14	0.14	0.2	0.11	0.14	0.17	0.22
0.14	0.14	0.14	0.14	0.11	0.2	0.14	0.14	0.17	0.31	0.14	0.14	0.14	0.14	0.14	0.2	0.11	0.14	0.17	0.22
0.14	0.14	0.14	0.14	0.11	0.2	0.14	0.14	0.17	0.31	0.14	0.14	0.14	0.14	0.14	0.2	0.11	0.14	0.17	0.22
0.14	0.14	0.14	0.14	0.14	0.22	0.14	0.14	0.17	0.31	0.14	0.14	0.14	0.14	0.14	0.2	0.11	0.14	0.2	0.25
0.14	0.14	0.14	0.14	0.14	0.22	0.14	0.17	0.2	0.34	0.14	0.14	0.14	0.14	0.14	0.22	0.11	0.14	0.2	0.25
0.14	0.14	0.14	0.14	0.14	0.22	0.14	0.17	0.2	0.34	0.14	0.14	0.14	0.14	0.14	0.22	0.11	0.14	0.2	0.25
0.14	0.14	0.14	0.14	0.14	0.22	0.14	0.17	0.2	0.34	0.14	0.14	0.17	0.14	0.14	0.22	0.11	0.17	0.2	0.25
0.14	0.14	0.14	0.14	0.14	0.22	0.14	0.17	0.2	0.34	0.14	0.14	0.17	0.14	0.14	0.22	0.11	0.17	0.2	0.28
0.14	0.14	0.14	0.14	0.14	0.22	0.14	0.17	0.2	0.36	0.14	0.14	0.17	0.14	0.14	0.25	0.11	0.17	0.2	0.28
0.14	0.14	0.14	0.14	0.14	0.22	0.17	0.17	0.2	0.39	0.14	0.14	0.17	0.14	0.14	0.25	0.14	0.17	0.2	0.28
0.14	0.14	0.14	0.14	0.14	0.22	0.17	0.17	0.2	0.42	0.14	0.14	0.17	0.14	0.14	0.25	0.14	0.17	0.2	0.28
0.14	0.14	0.14	0.14	0.14	0.22	0.17	0.17	0.2	0.42	0.14	0.14	0.17	0.14	0.14	0.25	0.14	0.17	0.2	0.28
0.14	0.14	0.14	0.14	0.14	0.22	0.17	0.17	0.2	0.42	0.14	0.14	0.17	0.14	0.14	0.25	0.14	0.17	0.22	0.28
0.14	0.14	0.14	0.14	0.14	0.25	0.17	0.17	0.22	0.42	0.14	0.14	0.2	0.14	0.14	0.25	0.14	0.17	0.22	0.28
0.14	0.14	0.14	0.17	0.14	0.25	0.17	0.17	0.22	0.42	0.14	0.14	0.2	0.14	0.14	0.25	0.14	0.17	0.22	0.28
0.14	0.14	0.14	0.17	0.14	0.25	0.2	0.17	0.22	0.42	0.14	0.14	0.2	0.14	0.14	0.25	0.14	0.17	0.22	0.31
0.14	0.14	0.14	0.17	0.14	0.28	0.22	0.17	0.22	0.42	0.14	0.14	0.2	0.17	0.14	0.25	0.14	0.17	0.22	0.31
0.14	0.14	0.14	0.17	0.14	0.28	0.22	0.17	0.22	0.42	0.14	0.14	0.2	0.17	0.14	0.25	0.14	0.17	0.22	0.31
0.14	0.14	0.14	0.17	0.14	0.28	0.22	0.17	0.22	0.45	0.14	0.14	0.2	0.17	0.14	0.25	0.14	0.17	0.22	0.31
0.14	0.14	0.14	0.17	0.14	0.28	0.22	0.2	0.22	0.48	0.14	0.14	0.2	0.17	0.14	0.25	0.17	0.17	0.22	0.31
0.14	0.14	0.14	0.17	0.14	0.28	0.22	0.2	0.22	0.5	0.14	0.14	0.22	0.17	0.14	0.28	0.17	0.17	0.22	0.31
0.14	0.14	0.14	0.17	0.14	0.28	0.22	0.2	0.22	0.5	0.14	0.14	0.22	0.17	0.14	0.28	0.17	0.17	0.22	0.34
0.14	0.14	0.14	0.17	0.14	0.28	0.22	0.2	0.22	0.53	0.14	0.14	0.22	0.17	0.14	0.28	0.17	0.2	0.22	0.34
0.14	0.14	0.14	0.17	0.14	0.28	0.25	0.2	0.25	0.53	0.14	0.14	0.22	0.17	0.17	0.28	0.17	0.2	0.22	0.34
0.17	0.14	0.14	0.17	0.14	0.28	0.25	0.2	0.25	0.53	0.14	0.14	0.22	0.17	0.17	0.28	0.17	0.2	0.25	0.36
0.17	0.14	0.14	0.2	0.14	0.28	0.25	0.2	0.25	0.56	0.14	0.14	0.22	0.17	0.17	0.28	0.17	0.2	0.25	0.36
0.17	0.17	0.14	0.2	0.14	0.28	0.25	0.2	0.25	0.56	0.14	0.14	0.22	0.17	0.17	0.28	0.17	0.2	0.25	0.36
0.17	0.17	0.14	0.2	0.14	0.28	0.25	0.2	0.25	0.56	0.17	0.14	0.22	0.17	0.17	0.28	0.17	0.2	0.25	0.39
0.17	0.17	0.14	0.2	0.14	0.28	0.25	0.2	0.25	0.56	0.17	0.14	0.22	0.17	0.17	0.28	0.17	0.2	0.25	0.39
0.17	0.17	0.14	0.2	0.14	0.28	0.28	0.2	0.25	0.56	0.17	0.14	0.22	0.17	0.17	0.28	0.17	0.22	0.25	0.39
0.17	0.17	0.14	0.2	0.14	0.28	0.28	0.2	0.25	0.56	0.17	0.14	0.22	0.17	0.17	0.28	0.17	0.22	0.25	0.39
0.17	0.17	0.14	0.2	0.14	0.28	0.28	0.2	0.25	0.56	0.17	0.14	0.22	0.17	0.17	0.28	0.17	0.22	0.25	0.39
0.17	0.17	0.14	0.2	0.14	0.28	0.28	0.2	0.25	0.56	0.17	0.14	0.22	0.17	0.17	0.28	0.17	0.22	0.28	0.42
0.17	0.17	0.14	0.2	0.14	0.28	0.28	0.2	0.25	0.56	0.17	0.14	0.22	0.17	0.17	0.28	0.17	0.22	0.28	0.42
0.17	0.17	0.14	0.2	0.14	0.28	0.28	0.2	0.25	0.56	0.17	0.14	0.22	0.17	0.17	0.28	0.2	0.22	0.28	0.42
0.17	0.17	0.14	0.22	0.14	0.28	0.28	0.2	0.25	0.56	0.17	0.14	0.22	0.17	0.17	0.28	0.2	0.22	0.28	0.42
0.17	0.17	0.14	0.22	0.14	0.28	0.28	0.22	0.25	0.56	0.17	0.14	0.22	0.17	0.17	0.28	0.2	0.22	0.28	0.42
0.17	0.17	0.14	0.22	0.14	0.28	0.28	0.22	0.25	0.56	0.17	0.14	0.22	0.17	0.17	0.28	0.2	0.22	0.28	0.42
0.17	0.17	0.14	0.22	0.14	0.28	0.28	0.22	0.25	0.59	0.17	0.14	0.25	0.17	0.17	0.28	0.2	0.22	0.28	0.42
0.17	0.17	0.14	0.22	0.14	0.28	0.28	0.22	0.28	0.59	0.17	0.14	0.25	0.17	0.17	0.28	0.2	0.22	0.28	0.42
0.17	0.17	0.17	0.22	0.17	0.28	0.28	0.22	0.28	0.59	0.17	0.14	0.25	0.17	0.17	0.28	0.22	0.22	0.28	0.45
0.17	0.17	0.17	0.22	0.17	0.31	0.28	0.22	0.28	0.59	0.17	0.17	0.25	0.17	0.17	0.28	0.22	0.25	0.28	0.45
0.17	0.17	0.17	0.22	0.17	0.31	0.28	0.22	0.28	0.59	0.17	0.17	0.25	0.17	0.17	0.28	0.22	0.25	0.28	0.45
0.2	0.17	0.17	0.22	0.17	0.31	0.28	0.22	0.28	0.62	0.17	0.17	0.28	0.2	0.17	0.28	0.22	0.25	0.28	0.45
0.2	0.17	0.17	0.22	0.17	0.31	0.28	0.22	0.28	0.64	0.17	0.17	0.28	0.2	0.17	0.28	0.22	0.28	0.28	0.45
0.2	0.17	0.17	0.22	0.17	0.31	0.31	0.25	0.28	0.64	0.17	0.17	0.28	0.2	0.17	0.31	0.22	0.28	0.28	0.45
0.2	0.17	0.17	0.22	0.17	0.31	0.31	0.25	0.28	0.67	0.17	0.17	0.28	0.2	0.17	0.31	0.22	0.28	0.28	0.48
0.2	0.17	0.17	0.25	0.17	0.31	0.31	0.25	0.28	0.67	0.17	0.17	0.28	0.2	0.17	0.31	0.22	0.28	0.28	0.48
0.2	0.17	0.17	0.25	0.17	0.34	0.31	0.25	0.28	0.67	0.2	0.17	0.28	0.2	0.17	0.31	0.22	0.28	0.28	0.48
0.2	0.17	0.17	0.25	0.17	0.34	0.31	0.25	0.28	0.7	0.2	0.17	0.28	0.2	0.17	0.31	0.25	0.28	0.28	0.5
0.2	0.17	0.17	0.25	0.17	0.34	0.31	0.25	0.28	0.7	0.2	0.17	0.28	0.2	0.17	0.31	0.25	0.28	0.28	0.5
0.2	0.17	0.17	0.28	0.17	0.34	0.31	0.25	0.28	0.7	0.2	0.17	0.28	0.2	0.17	0.31	0.28	0.28	0.28	0.5
0.2	0.17	0.17	0.28	0.17	0.34	0.31	0.25	0.28	0.7	0.2	0.17	0.28	0.2	0.17	0.31	0.28	0.28	0.31	0.5
0.2	0.17	0.17	0.28	0.17	0.36	0.31	0.25	0.28	0.7	0.2	0.2	0.28	0.2	0.17	0.31	0.28	0.28	0.31	0.5
0.2	0.2	0.17	0.28	0.17	0.36	0.31	0.25	0.28	0.7	0.2	0.2	0.28	0.2	0.17	0.31	0.28	0.28	0.31	0.53
0.2	0.2	0.17	0.28	0.17	0.36	0.31	0.25	0.28	0.7	0.2	0.2	0.28	0.2	0.17	0.34	0.28	0.28	0.31	0.53
0.2	0.2	0.17	0.28	0.17	0.39	0.31	0.25	0.28	0.7	0.2	0.2	0.28	0.2	0.17	0.34	0.28	0.28	0.31	0.53
0.2	0.2	0.17	0.28	0.17	0.39	0.31	0.25	0.28	0.7	0.2	0.2	0.28	0.2	0.2	0.34	0.28	0.28	0.31	0.53
0.2	0.2	0.17	0.28	0.17	0.42	0.34	0.28	0.28	0.7	0.2	0.2	0.28	0.2	0.2	0.36	0.28	0.31	0.31	0.53
0.2	0.2	0.17	0.28	0.17	0.42	0.34	0.28	0.28	0.7	0.2	0.2	0.28	0.2	0.2	0.36	0.28	0.31	0.31	0.53
0.2	0.2	0.17	0.28	0.17	0.42	0.34	0.28	0.28	0.7	0.2	0.2	0.28	0.2	0.2	0.39	0.28	0.31	0.31	0.53
0.2	0.2	0.17	0.28	0.17	0.42	0.34	0.28	0.28	0.7	0.2	0.2	0.28	0.2	0.2	0.39	0.28	0.31	0.31	0.53
0.2	0.2	0.17	0.28	0.17	0.42	0.34	0.28	0.28	0.7	0.2	0.2	0.28	0.22	0.2	0.39	0.28	0.31	0.31	0.56
0.2	0.2	0.17	0.28	0.17	0.42	0.34	0.28	0.28	0.73	0.2	0.2	0.28	0.22	0.2	0.39	0.28	0.31	0.31	0.56
0.2	0.2	0.17	0.28	0.17	0.42	0.36	0.28	0.28	0.73	0.2	0.2	0.28	0.22	0.2	0.39	0.28	0.34	0.31	0.56
0.22	0.2	0.17	0.28	0.17	0.42	0.36	0.28	0.28	0.73	0.2	0.2	0.28	0.22	0.2	0.42	0.28	0.34	0.31	0.56
0.22	0.2	0.17	0.28	0.17	0.42	0.39	0.28	0.28	0.78	0.2	0.2	0.28	0.22	0.2	0.42	0.28	0.34	0.31	0.56
0.22	0.2	0.17	0.28	0.17	0.42	0.39	0.28	0.28	0.78	0.22	0.22	0.28	0.22	0.2	0.42	0.28	0.34	0.31	0.56
0.22	0.2	0.17	0.28	0.17	0.42	0.39	0.28	0.31	0.81	0.22	0.22	0.31	0.22	0.2	0.42	0.28	0.34	0.34	0.56
0.22	0.2	0.17	0.28	0.17	0.45	0.39	0.28	0.31	0.81	0.22	0.22	0.31	0.22	0.2	0.42	0.28	0.34	0.34	0.56
0.22	0.2	0.17	0.28	0.17	0.5	0.39	0.28	0.31	0.81	0.22	0.22	0.31	0.22	0.2	0.42	0.28	0.39	0.34	0.59
0.22	0.2	0.17	0.28	0.17	0.5	0.39	0.28	0.31	0.81	0.22	0.22	0.31	0.25	0.2	0.42	0.28	0.39	0.34	0.59
0.25	0.2	0.17	0.28	0.2	0.5	0.39	0.28	0.31	0.81	0.22	0.22	0.31	0.25	0.2	0.42	0.28	0.39	0.34	0.59
0.28	0.22	0.17	0.28	0.2	0.5	0.39	0.28	0.31	0.84	0.22	0.22	0.34	0.25	0.2	0.42	0.28	0.42	0.34	0.59
0.28	0.22	0.17	0.31	0.2	0.5	0.39	0.28	0.31	0.84	0.22	0.22	0.34	0.28	0.2	0.42	0.28	0.42	0.34	0.59
0.28	0.22	0.17	0.31	0.2	0.5	0.42	0.31	0.31	0.84	0.22	0.22	0.34	0.28	0.2	0.42	0.28	0.42	0.34	0.59
0.28	0.22	0.17	0.31	0.2	0.5	0.42	0.31	0.31	0.84	0.22	0.22	0.34	0.28	0.2	0.42	0.31	0.42	0.34	0.64
0.28	0.22	0.17	0.31	0.2	0.53	0.42	0.31	0.31	0.84	0.22	0.22	0.34	0.28	0.2	0.42	0.31	0.42	0.34	0.67
0.28	0.25	0.17	0.31	0.2	0.53	0.42	0.31	0.31	0.84	0.22	0.22	0.34	0.28	0.2	0.42	0.34	0.42	0.34	0.67
0.28	0.25	0.17	0.31	0.2	0.56	0.42	0.31	0.34	0.87	0.22	0.22	0.34	0.28	0.2	0.42	0.34	0.42	0.34	0.67
0.28	0.25	0.17	0.34	0.2	0.56	0.42	0.31	0.34	0.87	0.25	0.22	0.34	0.28	0.2	0.42	0.34	0.42	0.34	0.67
0.28	0.25	0.17	0.34	0.2	0.56	0.42	0.31	0.34	0.87	0.25	0.25	0.34	0.28	0.2	0.42	0.34	0.42	0.34	0.67
0.28	0.25	0.17	0.34	0.2	0.56	0.42	0.31	0.34	0.9	0.25	0.25	0.34	0.28	0.2	0.42	0.34	0.42	0.34	0.7
0.28	0.25	0.2	0.34	0.2	0.56	0.42	0.31	0.34	0.9	0.25	0.25	0.34	0.28	0.2	0.45	0.34	0.42	0.36	0.7
0.28	0.28	0.2	0.34	0.2	0.56	0.42	0.31	0.34	0.9	0.25	0.25	0.34	0.28	0.2	0.45	0.34	0.42	0.36	0.7
0.28	0.28	0.2	0.34	0.2	0.56	0.42	0.31	0.34	0.92	0.25	0.25	0.34	0.28	0.2	0.45	0.36	0.42	0.39	0.7
0.28	0.28	0.2	0.34	0.2	0.56	0.45	0.34	0.34	0.92	0.25	0.28	0.36	0.28	0.22	0.45	0.39	0.42	0.39	0.7
0.28	0.28	0.2	0.34	0.2	0.56	0.45	0.34	0.34	0.95	0.28	0.28	0.39	0.28	0.22	0.45	0.39	0.42	0.42	0.7
0.28	0.28	0.2	0.34	0.22	0.56	0.45	0.34	0.34	0.95	0.28	0.28	0.42	0.28	0.22	0.45	0.39	0.45	0.42	0.7
0.28	0.28	0.2	0.34	0.22	0.56	0.45	0.34	0.34	0.95	0.28	0.28	0.42	0.28	0.22	0.45	0.39	0.45	0.42	0.73
0.28	0.28	0.2	0.34	0.22	0.56	0.45	0.34	0.36	0.98	0.28	0.28	0.42	0.28	0.22	0.45	0.42	0.45	0.42	0.73
0.28	0.28	0.2	0.34	0.22	0.56	0.48	0.34	0.39	0.98	0.28	0.28	0.42	0.28	0.22	0.45	0.42	0.48	0.42	0.73
0.28	0.28	0.2	0.36	0.22	0.56	0.5	0.34	0.39	0.98	0.28	0.28	0.42	0.28	0.22	0.5	0.42	0.5	0.42	0.76
0.28	0.28	0.2	0.36	0.22	0.56	0.5	0.34	0.39	0.98	0.28	0.28	0.42	0.28	0.22	0.5	0.42	0.5	0.42	0.76
0.28	0.28	0.2	0.39	0.22	0.56	0.53	0.34	0.42	1.01	0.28	0.28	0.42	0.28	0.22	0.53	0.42	0.53	0.42	0.76
0.28	0.28	0.2	0.39	0.22	0.56	0.53	0.34	0.42	1.01	0.28	0.28	0.42	0.28	0.22	0.56	0.42	0.56	0.42	0.76
0.31	0.28	0.2	0.39	0.22	0.56	0.56	0.34	0.42	1.01	0.28	0.28	0.42	0.28	0.22	0.56	0.42	0.56	0.42	0.78
0.31	0.28	0.2	0.42	0.25	0.56	0.56	0.34	0.42	1.01	0.28	0.28	0.45	0.28	0.22	0.56	0.42	0.56	0.42	0.78
0.34	0.28	0.2	0.42	0.28	0.56	0.56	0.34	0.42	1.01	0.28	0.28	0.45	0.28	0.25	0.56	0.42	0.56	0.42	0.78
0.34	0.28	0.2	0.42	0.28	0.56	0.56	0.36	0.42	1.01	0.28	0.28	0.45	0.31	0.28	0.56	0.42	0.56	0.42	0.78
0.34	0.28	0.2	0.42	0.28	0.56	0.56	0.36	0.42	1.01	0.28	0.28	0.45	0.31	0.28	0.56	0.42	0.56	0.42	0.78
0.34	0.28	0.2	0.42	0.28	0.56	0.56	0.36	0.42	1.01	0.28	0.28	0.48	0.31	0.28	0.56	0.42	0.56	0.45	0.78
0.34	0.28	0.2	0.42	0.28	0.59	0.56	0.39	0.42	1.01	0.31	0.28	0.48	0.31	0.28	0.56	0.42	0.56	0.48	0.81
0.34	0.28	0.2	0.42	0.28	0.59	0.56	0.39	0.45	1.01	0.31	0.28	0.48	0.31	0.28	0.56	0.42	0.56	0.5	0.81
0.34	0.28	0.2	0.45	0.28	0.59	0.56	0.39	0.45	1.06	0.31	0.28	0.48	0.34	0.28	0.56	0.42	0.56	0.5	0.81
0.34	0.28	0.2	0.45	0.28	0.59	0.56	0.39	0.45	1.06	0.31	0.31	0.48	0.34	0.28	0.56	0.42	0.59	0.5	0.84
0.34	0.28	0.2	0.48	0.28	0.64	0.56	0.39	0.45	1.06	0.31	0.31	0.48	0.34	0.28	0.56	0.42	0.59	0.5	0.84
0.34	0.28	0.22	0.5	0.28	0.67	0.56	0.39	0.45	1.06	0.31	0.31	0.48	0.34	0.28	0.56	0.42	0.59	0.5	0.84
0.34	0.28	0.22	0.5	0.28	0.67	0.56	0.39	0.45	1.06	0.34	0.31	0.48	0.34	0.28	0.56	0.42	0.59	0.5	0.84
0.36	0.28	0.22	0.53	0.28	0.67	0.56	0.39	0.45	1.06	0.34	0.31	0.5	0.34	0.28	0.56	0.42	0.59	0.5	0.84
0.39	0.28	0.22	0.56	0.28	0.7	0.56	0.39	0.48	1.09	0.34	0.34	0.56	0.34	0.28	0.56	0.42	0.59	0.5	0.84
0.39	0.28	0.22	0.56	0.28	0.7	0.56	0.39	0.5	1.09	0.34	0.34	0.56	0.34	0.28	0.56	0.42	0.62	0.5	0.84
0.39	0.28	0.22	0.56	0.28	0.7	0.56	0.42	0.5	1.09	0.34	0.34	0.56	0.34	0.28	0.56	0.42	0.67	0.5	0.84
0.39	0.28	0.22	0.56	0.28	0.7	0.56	0.42	0.5	1.09	0.34	0.34	0.56	0.34	0.28	0.56	0.42	0.67	0.5	0.84
0.39	0.28	0.22	0.56	0.31	0.7	0.56	0.42	0.5	1.09	0.34	0.34	0.56	0.36	0.28	0.56	0.42	0.67	0.56	0.84
0.42	0.28	0.22	0.56	0.31	0.7	0.59	0.42	0.5	1.09	0.34	0.34	0.56	0.39	0.28	0.56	0.42	0.67	0.56	0.84
0.42	0.28	0.22	0.56	0.31	0.7	0.59	0.42	0.53	1.09	0.34	0.34	0.56	0.42	0.28	0.56	0.42	0.7	0.56	0.84
0.42	0.31	0.22	0.56	0.34	0.7	0.59	0.42	0.56	1.09	0.36	0.34	0.56	0.42	0.28	0.56	0.42	0.7	0.56	0.84
0.42	0.31	0.25	0.59	0.34	0.7	0.59	0.42	0.56	1.12	0.39	0.34	0.56	0.42	0.28	0.56	0.45	0.7	0.56	0.84
0.42	0.31	0.25	0.59	0.34	0.7	0.59	0.42	0.56	1.12	0.39	0.34	0.56	0.42	0.28	0.59	0.45	0.7	0.56	0.84
0.42	0.31	0.25	0.62	0.34	0.7	0.59	0.42	0.56	1.12	0.39	0.36	0.59	0.42	0.31	0.59	0.45	0.7	0.56	0.87
0.42	0.31	0.25	0.62	0.34	0.7	0.59	0.42	0.56	1.12	0.39	0.36	0.59	0.42	0.31	0.59	0.45	0.7	0.56	0.87
0.42	0.31	0.25	0.62	0.34	0.7	0.59	0.42	0.56	1.12	0.39	0.36	0.62	0.42	0.31	0.64	0.45	0.7	0.56	0.87
0.42	0.31	0.25	0.62	0.34	0.73	0.59	0.42	0.56	1.12	0.42	0.36	0.62	0.45	0.34	0.67	0.45	0.7	0.56	0.87
0.42	0.31	0.28	0.62	0.39	0.73	0.59	0.42	0.56	1.12	0.42	0.39	0.62	0.45	0.34	0.67	0.45	0.73	0.56	0.87
0.42	0.34	0.28	0.62	0.39	0.73	0.59	0.45	0.56	1.12	0.42	0.39	0.62	0.45	0.34	0.67	0.45	0.73	0.56	0.9
0.45	0.34	0.28	0.62	0.42	0.73	0.67	0.45	0.56	1.12	0.42	0.42	0.62	0.45	0.34	0.67	0.48	0.73	0.56	0.95
0.45	0.34	0.28	0.62	0.42	0.76	0.67	0.45	0.56	1.12	0.42	0.42	0.62	0.45	0.34	0.67	0.48	0.73	0.56	0.95
0.45	0.34	0.28	0.64	0.42	0.78	0.67	0.45	0.56	1.12	0.45	0.45	0.62	0.45	0.34	0.67	0.48	0.73	0.56	0.95
0.45	0.34	0.28	0.64	0.42	0.78	0.67	0.45	0.56	1.12	0.45	0.45	0.64	0.45	0.34	0.7	0.5	0.73	0.59	0.98
0.45	0.34	0.28	0.64	0.42	0.78	0.7	0.45	0.59	1.12	0.45	0.45	0.64	0.45	0.34	0.7	0.5	0.73	0.59	0.98
0.48	0.34	0.28	0.64	0.42	0.78	0.7	0.45	0.62	1.12	0.45	0.45	0.64	0.48	0.36	0.7	0.5	0.78	0.59	0.98
0.48	0.34	0.34	0.64	0.42	0.81	0.7	0.45	0.62	1.12	0.45	0.48	0.64	0.48	0.39	0.7	0.56	0.78	0.59	1.01
0.48	0.34	0.34	0.67	0.42	0.81	0.7	0.45	0.64	1.12	0.5	0.48	0.64	0.48	0.42	0.7	0.56	0.78	0.59	1.01
0.48	0.36	0.34	0.7	0.42	0.84	0.7	0.45	0.67	1.15	0.5	0.48	0.64	0.5	0.42	0.7	0.56	0.78	0.67	1.01
0.48	0.36	0.34	0.73	0.42	0.84	0.73	0.48	0.67	1.15	0.5	0.5	0.64	0.56	0.42	0.7	0.56	0.81	0.67	1.01
0.48	0.39	0.34	0.73	0.42	0.84	0.73	0.48	0.67	1.15	0.5	0.56	0.67	0.56	0.42	0.7	0.56	0.81	0.67	1.01
0.48	0.39	0.34	0.73	0.42	0.84	0.76	0.5	0.7	1.15	0.5	0.56	0.67	0.56	0.42	0.7	0.56	0.81	0.67	1.01
0.48	0.39	0.42	0.73	0.45	0.84	0.78	0.5	0.7	1.15	0.53	0.56	0.67	0.56	0.42	0.7	0.56	0.84	0.67	1.01
0.48	0.39	0.42	0.76	0.45	0.84	0.78	0.5	0.7	1.15	0.53	0.59	0.67	0.56	0.42	0.7	0.56	0.84	0.67	1.01
0.48	0.39	0.42	0.76	0.45	0.84	0.84	0.53	0.7	1.15	0.56	0.62	0.67	0.56	0.42	0.7	0.56	0.84	0.67	1.01
0.48	0.42	0.45	0.76	0.45	0.84	0.84	0.53	0.7	1.18	0.56	0.64	0.67	0.56	0.42	0.7	0.56	0.84	0.67	1.01
0.48	0.42	0.45	0.76	0.45	0.84	0.84	0.56	0.7	1.18	0.56	0.64	0.7	0.56	0.42	0.7	0.56	0.84	0.7	1.01
0.5	0.42	0.45	0.84	0.48	0.84	0.84	0.56	0.7	1.18	0.56	0.64	0.7	0.56	0.42	0.7	0.56	0.84	0.7	1.01
0.5	0.42	0.48	0.84	0.48	0.84	0.84	0.56	0.7	1.18	0.56	0.64	0.7	0.56	0.45	0.7	0.56	0.84	0.7	1.04
0.5	0.42	0.5	0.84	0.48	0.84	0.84	0.59	0.7	1.18	0.56	0.64	0.7	0.56	0.45	0.7	0.56	0.84	0.7	1.04
0.53	0.42	0.5	0.84	0.48	0.84	0.84	0.59	0.7	1.2	0.56	0.64	0.7	0.59	0.45	0.7	0.56	0.84	0.7	1.06
0.56	0.45	0.53	0.84	0.48	0.84	0.84	0.59	0.7	1.2	0.56	0.67	0.7	0.62	0.45	0.7	0.56	0.84	0.7	1.06
0.56	0.45	0.56	0.84	0.48	0.84	0.84	0.59	0.7	1.2	0.59	0.67	0.7	0.62	0.45	0.73	0.56	0.87	0.73	1.06
0.56	0.45	0.56	0.9	0.5	0.84	0.84	0.59	0.73	1.2	0.59	0.67	0.7	0.64	0.48	0.73	0.56	0.87	0.73	1.06
0.56	0.45	0.56	0.9	0.5	0.84	0.84	0.59	0.73	1.2	0.59	0.7	0.73	0.64	0.48	0.73	0.59	0.87	0.73	1.06
0.56	0.45	0.56	0.9	0.5	0.84	0.84	0.59	0.73	1.2	0.62	0.7	0.73	0.64	0.48	0.73	0.59	0.9	0.73	1.06
0.56	0.45	0.56	0.92	0.5	0.84	0.87	0.62	0.73	1.2	0.62	0.7	0.73	0.64	0.5	0.73	0.59	0.9	0.73	1.06
0.56	0.45	0.59	0.92	0.53	0.87	0.87	0.67	0.76	1.2	0.62	0.7	0.73	0.67	0.5	0.73	0.59	0.9	0.73	1.06
0.56	0.45	0.59	0.98	0.53	0.87	0.87	0.67	0.78	1.23	0.64	0.73	0.73	0.7	0.5	0.73	0.59	0.9	0.76	1.06
0.59	0.45	0.59	0.98	0.56	0.87	0.9	0.67	0.78	1.23	0.64	0.73	0.76	0.7	0.53	0.73	0.59	0.9	0.78	1.06
0.59	0.45	0.62	0.98	0.56	0.9	0.92	0.67	0.84	1.23	0.67	0.73	0.76	0.7	0.53	0.73	0.62	0.92	0.78	1.09
0.59	0.48	0.62	0.98	0.56	0.9	0.95	0.7	0.84	1.23	0.67	0.73	0.76	0.7	0.56	0.73	0.67	0.95	0.78	1.09
0.62	0.48	0.62	1.01	0.56	0.92	0.95	0.7	0.84	1.23	0.7	0.73	0.76	0.7	0.56	0.73	0.67	0.95	0.78	1.09
0.62	0.48	0.62	1.01	0.56	0.95	0.98	0.7	0.84	1.23	0.7	0.78	0.76	0.7	0.56	0.76	0.67	0.95	0.78	1.12
0.62	0.48	0.62	1.01	0.56	0.95	0.98	0.7	0.84	1.23	0.73	0.78	0.76	0.73	0.56	0.78	0.7	0.95	0.78	1.12
0.67	0.48	0.64	1.01	0.59	0.95	0.98	0.7	0.84	1.23	0.73	0.78	0.76	0.73	0.56	0.78	0.7	0.98	0.81	1.12
0.67	0.48	0.67	1.01	0.62	0.98	0.98	0.7	0.84	1.26	0.73	0.78	0.78	0.76	0.56	0.81	0.7	0.98	0.81	1.12
0.67	0.48	0.67	1.01	0.62	0.98	0.98	0.73	0.87	1.26	0.73	0.78	0.78	0.84	0.59	0.81	0.7	0.98	0.81	1.12
0.67	0.48	0.67	1.04	0.62	0.98	0.98	0.73	0.87	1.26	0.73	0.81	0.78	0.84	0.59	0.84	0.7	0.98	0.84	1.12
0.7	0.5	0.67	1.04	0.62	0.98	0.98	0.73	0.87	1.26	0.73	0.84	0.84	0.84	0.59	0.84	0.73	0.98	0.84	1.15
0.7	0.5	0.67	1.04	0.62	0.98	0.98	0.73	0.9	1.26	0.76	0.84	0.84	0.84	0.59	0.84	0.73	0.98	0.84	1.15
0.7	0.5	0.7	1.09	0.64	0.98	0.98	0.73	0.9	1.26	0.76	0.84	0.84	0.84	0.62	0.84	0.73	1.01	0.84	1.15
0.7	0.53	0.7	1.12	0.64	0.98	0.98	0.73	0.92	1.26	0.76	0.84	0.84	0.87	0.62	0.84	0.73	1.01	0.84	1.15
0.7	0.56	0.7	1.12	0.7	0.98	1.04	0.76	0.98	1.26	0.81	0.84	0.84	0.87	0.62	0.84	0.78	1.01	0.84	1.15
0.7	0.56	0.7	1.12	0.7	0.98	1.06	0.78	0.98	1.26	0.84	0.84	0.84	0.9	0.62	0.84	0.78	1.06	0.84	1.18
0.7	0.56	0.7	1.15	0.7	0.98	1.06	0.78	0.98	1.26	0.84	0.84	0.84	0.9	0.62	0.84	0.81	1.06	0.84	1.18
0.73	0.56	0.73	1.15	0.73	1.01	1.09	0.78	1.06	1.26	0.84	0.84	0.84	0.9	0.62	0.84	0.81	1.06	0.84	1.18
0.73	0.56	0.73	1.15	0.73	1.01	1.12	0.81	1.06	1.26	0.84	0.87	0.87	0.9	0.62	0.84	0.81	1.06	0.84	1.2
0.73	0.56	0.73	1.18	0.73	1.01	1.12	0.81	1.12	1.26	0.87	0.87	0.9	0.9	0.67	0.84	0.81	1.06	0.84	1.2
0.73	0.56	0.73	1.18	0.76	1.01	1.12	0.84	1.12	1.26	0.87	0.87	0.9	0.92	0.67	0.84	0.81	1.12	0.84	1.2
0.73	0.56	0.81	1.18	0.76	1.04	1.12	0.84	1.15	1.26	0.9	0.87	0.9	0.92	0.67	0.84	0.84	1.12	0.84	1.23
0.73	0.56	0.84	1.18	0.76	1.06	1.12	0.84	1.18	1.26	0.9	0.9	0.9	0.92	0.7	0.84	0.84	1.12	0.87	1.23
0.73	0.59	0.84	1.2	0.78	1.06	1.15	0.87	1.18	1.26	0.9	0.9	0.9	0.98	0.7	0.84	0.84	1.12	0.87	1.23
0.73	0.59	0.84	1.2	0.81	1.06	1.15	0.87	1.23	1.26	0.9	0.9	0.9	0.98	0.73	0.84	0.84	1.12	0.87	1.23
0.76	0.62	0.84	1.2	0.81	1.09	1.15	0.9	1.23	1.26	0.92	0.9	0.9	1.01	0.76	0.84	0.84	1.12	0.87	1.23
0.76	0.62	0.84	1.2	0.84	1.12	1.2	0.9	1.26	1.26	0.98	0.9	0.92	1.01	0.78	0.87	0.84	1.12	0.87	1.23
0.76	0.64	0.87	1.2	0.84	1.12	1.23	0.92	1.26	1.26	1.01	0.9	0.92	1.01	0.81	0.87	0.84	1.12	0.87	1.23
0.78	0.64	0.9	1.2	0.84	1.12	1.23	0.92	1.26	1.26	1.01	0.9	0.92	1.01	0.81	0.87	0.84	1.15	0.87	1.26
0.81	0.64	0.92	1.2	0.84	1.12	1.26	0.95	1.26	1.26	1.04	0.9	0.98	1.04	0.84	0.87	0.84	1.15	0.87	1.26
0.81	0.67	0.95	1.23	0.84	1.12	1.26	0.95	1.26	1.29	1.12	0.9	0.98	1.12	0.84	0.9	0.84	1.18	0.87	1.26
0.81	0.67	0.95	1.26	0.84	1.12	1.26	0.95	1.26	1.29	1.12	0.9	0.98	1.12	0.84	0.92	0.87	1.18	0.9	1.26
0.84	0.67	0.98	1.26	0.84	1.12	1.26	0.95	1.32	1.29	1.12	0.9	0.98	1.12	0.84	0.95	0.87	1.18	0.9	1.26
0.84	0.7	0.98	1.26	0.84	1.12	1.26	0.98	1.34	1.29	1.12	0.98	0.98	1.12	0.9	0.95	0.87	1.18	0.9	1.26
0.84	0.7	0.98	1.26	0.87	1.12	1.26	0.98	1.37	1.29	1.12	1.01	1.01	1.12	0.9	0.98	0.87	1.18	0.9	1.29
0.84	0.7	0.98	1.26	0.87	1.12	1.26	0.98	1.37	1.29	1.12	1.01	1.01	1.18	0.95	0.98	0.92	1.2	0.92	1.29
0.87	0.7	1.01	1.26	0.9	1.15	1.26	0.98	1.37	1.29	1.15	1.01	1.01	1.18	0.98	0.98	0.92	1.23	0.98	1.29
0.9	0.73	1.01	1.26	0.9	1.15	1.26	1.01	1.4	1.29	1.18	1.01	1.01	1.18	0.98	0.98	0.95	1.23	0.98	1.29
0.9	0.73	1.04	1.29	0.9	1.15	1.26	1.01	1.4	1.29	1.18	1.01	1.04	1.18	1.01	0.98	0.98	1.23	0.98	1.29
0.9	0.73	1.04	1.29	0.92	1.18	1.26	1.01	1.4	1.29	1.18	1.01	1.06	1.2	1.01	0.98	0.98	1.23	1.01	1.29
0.95	0.76	1.06	1.29	0.95	1.18	1.29	1.01	1.4	1.29	1.18	1.04	1.06	1.2	1.01	0.98	0.98	1.23	1.01	1.29
0.95	0.76	1.12	1.29	0.98	1.2	1.29	1.04	1.4	1.34	1.2	1.06	1.12	1.2	1.04	0.98	1.01	1.23	1.01	1.29
0.98	0.76	1.12	1.29	0.98	1.23	1.29	1.06	1.4	1.34	1.2	1.06	1.12	1.2	1.12	0.98	1.09	1.26	1.01	1.29
0.98	0.81	1.12	1.29	0.98	1.26	1.29	1.09	1.4	1.34	1.23	1.12	1.12	1.2	1.18	0.98	1.12	1.26	1.01	1.29
1.01	0.81	1.12	1.32	0.98	1.26	1.32	1.09	1.4	1.34	1.26	1.12	1.12	1.2	1.2	0.98	1.12	1.26	1.04	1.32
1.04	0.84	1.12	1.32	0.98	1.26	1.37	1.12	1.4	1.34	1.26	1.12	1.15	1.2	1.2	0.98	1.12	1.26	1.06	1.32
1.04	0.84	1.15	1.32	1.01	1.26	1.37	1.12	1.4	1.34	1.26	1.12	1.15	1.2	1.2	0.98	1.12	1.26	1.06	1.32
1.12	0.84	1.15	1.32	1.01	1.26	1.37	1.12	1.4	1.34	1.26	1.12	1.18	1.23	1.2	0.98	1.12	1.26	1.06	1.34
1.12	0.87	1.15	1.32	1.01	1.29	1.4	1.15	1.43	1.34	1.26	1.12	1.2	1.23	1.23	1.01	1.12	1.26	1.09	1.34
1.12	0.9	1.18	1.32	1.01	1.29	1.4	1.15	1.43	1.34	1.26	1.12	1.2	1.23	1.26	1.01	1.12	1.26	1.12	1.34
1.12	0.9	1.18	1.32	1.04	1.29	1.4	1.15	1.43	1.34	1.29	1.12	1.2	1.26	1.26	1.01	1.15	1.26	1.12	1.34
1.15	0.9	1.18	1.32	1.04	1.29	1.4	1.18	1.46	1.34	1.29	1.15	1.2	1.26	1.26	1.01	1.23	1.26	1.12	1.34
1.15	0.92	1.2	1.32	1.04	1.34	1.4	1.23	1.46	1.34	1.29	1.15	1.2	1.26	1.26	1.09	1.23	1.26	1.12	1.34
1.2	0.98	1.2	1.32	1.04	1.34	1.4	1.23	1.46	1.34	1.29	1.18	1.2	1.26	1.26	1.09	1.26	1.29	1.12	1.37
1.2	0.98	1.2	1.34	1.06	1.34	1.4	1.23	1.46	1.34	1.29	1.18	1.2	1.26	1.26	1.09	1.26	1.29	1.12	1.37
1.2	1.01	1.2	1.34	1.06	1.37	1.4	1.23	1.46	1.37	1.29	1.18	1.2	1.29	1.26	1.09	1.26	1.29	1.12	1.4
1.2	1.01	1.2	1.37	1.06	1.4	1.4	1.23	1.46	1.37	1.32	1.18	1.26	1.29	1.26	1.09	1.26	1.29	1.12	1.4
1.2	1.01	1.2	1.37	1.12	1.4	1.4	1.26	1.48	1.4	1.32	1.18	1.26	1.32	1.26	1.12	1.26	1.29	1.18	1.4
1.2	1.04	1.23	1.37	1.12	1.4	1.43	1.26	1.51	1.4	1.34	1.18	1.26	1.32	1.26	1.12	1.26	1.32	1.18	1.4
1.23	1.04	1.23	1.4	1.12	1.4	1.43	1.26	1.51	1.4	1.34	1.2	1.26	1.32	1.26	1.12	1.26	1.32	1.18	1.4
1.26	1.12	1.26	1.4	1.12	1.4	1.43	1.29	1.51	1.4	1.34	1.2	1.32	1.32	1.26	1.12	1.29	1.32	1.18	1.4
1.26	1.12	1.26	1.4	1.12	1.4	1.43	1.29	1.51	1.4	1.34	1.2	1.32	1.34	1.26	1.12	1.4	1.34	1.18	1.4
1.26	1.12	1.26	1.4	1.12	1.4	1.46	1.29	1.51	1.4	1.34	1.2	1.34	1.34	1.29	1.12	1.4	1.34	1.2	1.4
1.26	1.18	1.26	1.4	1.15	1.4	1.46	1.34	1.51	1.4	1.4	1.23	1.34	1.4	1.29	1.12	1.4	1.37	1.23	1.43
1.26	1.18	1.26	1.4	1.15	1.43	1.51	1.34	1.51	1.4	1.4	1.26	1.4	1.4	1.29	1.15	1.4	1.4	1.23	1.43
1.26	1.2	1.26	1.4	1.15	1.43	1.51	1.4	1.51	1.4	1.4	1.29	1.4	1.4	1.32	1.15	1.4	1.4	1.23	1.43
1.29	1.2	1.26	1.4	1.18	1.46	1.51	1.4	1.54	1.4	1.4	1.29	1.4	1.4	1.32	1.15	1.4	1.43	1.26	1.43
1.29	1.2	1.26	1.4	1.2	1.46	1.54	1.4	1.54	1.4	1.4	1.29	1.4	1.4	1.32	1.15	1.43	1.43	1.26	1.46
1.29	1.2	1.26	1.43	1.2	1.46	1.54	1.4	1.54	1.43	1.43	1.29	1.4	1.4	1.32	1.23	1.46	1.43	1.26	1.46
1.29	1.2	1.29	1.43	1.2	1.46	1.57	1.43	1.54	1.43	1.43	1.29	1.4	1.4	1.32	1.26	1.51	1.46	1.26	1.46
1.29	1.26	1.29	1.46	1.29	1.51	1.62	1.46	1.54	1.43	1.46	1.32	1.4	1.4	1.34	1.26	1.54	1.46	1.26	1.51
1.32	1.26	1.29	1.46	1.29	1.51	1.62	1.46	1.54	1.46	1.46	1.32	1.4	1.4	1.37	1.26	1.54	1.48	1.29	1.51
1.32	1.26	1.29	1.48	1.29	1.54	1.62	1.48	1.54	1.46	1.46	1.34	1.46	1.43	1.37	1.26	1.54	1.51	1.34	1.54
1.32	1.26	1.29	1.48	1.29	1.54	1.62	1.54	1.57	1.48	1.46	1.37	1.46	1.43	1.4	1.26	1.54	1.51	1.34	1.54
1.34	1.26	1.29	1.48	1.29	1.54	1.62	1.54	1.62	1.51	1.48	1.4	1.46	1.43	1.4	1.26	1.57	1.51	1.4	1.54
1.34	1.26	1.29	1.54	1.32	1.54	1.65	1.54	1.65	1.54	1.51	1.4	1.46	1.43	1.4	1.29	1.68	1.51	1.4	1.54
1.37	1.29	1.32	1.54	1.32	1.62	1.68	1.54	1.65	1.54	1.51	1.4	1.46	1.46	1.4	1.29	1.68	1.51	1.4	1.54
1.4	1.29	1.32	1.54	1.37	1.68	1.68	1.54	1.71	1.54	1.57	1.4	1.48	1.54	1.4	1.37	1.68	1.6	1.43	1.57
1.4	1.29	1.34	1.57	1.4	1.68	1.71	1.57	1.71	1.54	1.57	1.4	1.51	1.54	1.4	1.43	1.74	1.6	1.46	1.65
1.43	1.29	1.37	1.57	1.43	1.71	1.82	1.57	1.96	1.57	1.65	1.46	1.54	1.54	1.43	1.54	1.82	1.68	1.46	1.74
1.46	1.32	1.4	1.68	1.46	1.76	2.02	1.62	1.96	1.62	1.68	1.62	1.57	1.71	1.54	1.57	1.82	1.76	1.51	1.74
